# Supplementary material for: A plant Lysin Motif Receptor-Like Kinase plays an ancestral function in mycorrhiza
Source: Proc Natl Acad Sci U S A. 2025 Jun 11;122(24):e2426063122. doi: 10.1073/pnas.2426063122 (PMC12184373; doi:10.1073/pnas.2426063122)
Supplement: Supplementary file 2 — Dataset S01 (XLSX) [file pnas.2426063122.sd01.xlsx]

## Sheet: Gene_induction
Gene name	Control/CO4_log2FC	Control/CO4_pval	Control/CO7_log2FC	Control/CO7_pval	lyka/CO7_log2FC	lyka/CO7_pval	lyr/CO7_log2FC	lyr/CO7_pval
Marpal_utg000180g0198601	7.14114				-1.76165	0.999492	0.071953	0.999433
Marpal_utg000101g0149771	2.22368	0.000167279	3.70511	5.92e-18	0.331285	0.999492	-0.350062	0.999433
Marpal_utg000005g0010831	2.16804	9.37698e-08	3.27115	2.83e-48	0.340999	0.999492	-0.312961	0.999433
Marpal_utg000090g0142411	1.45375	0.000397083	2.99498	2.31e-08	-0.112311	0.999492	-0.064777	0.999433
Marpal_utg000019g0053401	2.00783	0.000628517	2.80039	3.26e-16	0.100612	0.999492	-0.25363	0.999433
Marpal_utg000159g0183801	1.98272				1.11657	0.999492
Marpal_utg000025g0061001	1.87442				-0.808591		-0.175146	0.999433
Marpal_utg000013g0034881	0.979096		2.75008	0.0467902	0.0125526		-0.355118	0.999433
Marpal_utg000128g0169891	0.666839		2.63614	0.0121186	0.255956	0.999492
Marpal_utg000010g0023521	2.00328	5.21013e-05	2.59572	3.28e-33	0.307537	0.999492	-0.130405	0.999433
Marpal_utg000058g0099751	1.24996	0.0206164	2.53328	1.13e-08	-0.357681	0.999492	-0.348908	0.999433
Marpal_utg000035g0071011	1.67149	1.59809e-06	2.48386	4.12e-37	0.0257773	0.999492	-0.174746	0.999433
Marpal_utg000083g0136291	1.81035	9.37698e-08	2.45385	1.46e-18	0.277945	0.999492	0.0139947	0.999433
Marpal_utg000001g0000071	1.40083	3.67461e-07	2.4352	7.98e-14	0.242922	0.999492	-0.00569843	0.999433
Marpal_utg000112g0157971	1.58643	3.33127e-06	2.34702	4.79e-15	0.258736	0.999492	-0.0131514	0.999433
Marpal_utg000005g0010631	0.79073	0.99986	2.31344	0.00111323	-0.00233487	0.999492	-0.410125	0.999433
Marpal_utg000010g0022781	1.49565				-1.76195
Marpal_utg000089g0140661	1.25403	0.00447034	2.30641	1.65e-17	-0.108655	0.999492	-0.13818	0.999433
Marpal_utg000098g0148501	1.66913	3.11926e-06	2.2891	1.8e-17	0.0465454	0.999492	-0.240123	0.999433
Marpal_utg000053g0094121	1.03786	0.0290193	2.28014	3.52e-08	-0.249938	0.999492	-0.647288	0.999433
Marpal_utg000128g0169861	1.04804	0.469467	2.2701	0.00155357	-0.332862	0.999492	-0.213033	0.999433
Marpal_utg000109g0155731	1.81122	0.00441053	2.2691	2e-11	0.0422788	0.999492	-0.00711375	0.999433
Marpal_utg000018g0048441	1.65681	3.32088e-09	2.26188	2.22e-19	0.00965919	0.999492	-0.27834	0.999433
Marpal_utg000082g0134981	1.28215	0.116253	2.22943	8.1e-07	0.185955	0.999492	0.165897	0.999433
Marpal_utg000041g0078631	1.42835		1.49588	0.0885556	-0.327984	0.999492	-0.606957	0.999433
Marpal_utg000061g0103181	1.53198	8.5969e-05	2.16818	7.15e-24	0.112058	0.999492	-0.325054	0.999433
Marpal_utg000113g0158941	1.41618		0.593069		-0.536697	0.999492	0.00749278	0.999433
Marpal_utg000012g0030551	0.69358		2.1633	0.0057608	-0.236038	0.999492	-0.260122	0.999433
Marpal_utg000075g0124801	1.12003	0.665634	2.16188	0.00018816	-0.0209266	0.999492	0.28394	0.999433
Marpal_utg000156g0182391	1.3837	0.00359319	1.41685	0.0676044	0.320218	0.999492	0.27588	0.999433
Marpal_utg000011g0026371	1.37727
Marpal_utg000049g0083961	1.37176		0.00699385
Marpal_utg000070g0118621	1.37153		1.93641		0.0352276
Marpal_utg000002g0000911	1.36983				-0.476919	0.999492
Marpal_utg000032g0066101	1.35272		-0.0831164		0.235736	0.999492	-0.423709	0.999433
Marpal_utg000155g0182171	1.49473	0.161757	2.13025	3.12e-05	-0.186036	0.999492	-0.362378	0.999433
Marpal_utg000070g0118671	1.34447				-0.292375
Marpal_utg000024g0059531	1.44895	1.82166e-06	2.10086	3.76e-14	0.674756	0.0605304	0.391192	0.999433
Marpal_utg000018g0050871	1.29201				0.166004		0.086956	0.999433
Marpal_utg000034g0069131	1.09566	0.00971157	2.08459	1.13e-11	-0.0141393	0.999492	-0.326697	0.999433
Marpal_utg000004g0008311	1.27865		1.1921		0.539732		0.0247024	0.999433
Marpal_utg000010g0023401	1.27054		0.557044	0.835363			-1.82487	0.999433
Marpal_utg000008g0018191	1.25961	0.99986	1.82466	0.403477	0.131092	0.999492	-0.411108	0.999433
Marpal_utg000018g0051611	0.942771	0.76954	2.07286	8.24e-05	0.112147	0.999492	-0.0204904	0.999433
Marpal_utg000053g0093611	1.01396	0.71201	2.06177	0.00303539	0.221942	0.999492	-0.164801	0.999433
Marpal_utg000103g0151411	1.8324	3.67461e-07	2.04993	5.92e-18	0.28552	0.26959	-0.00382608	0.999433
Marpal_utg000146g0178011	1.245				0.236991	0.999492	0.108557	0.999433
Marpal_utg000075g0126011	1.23767		0.501052		-0.515473
Marpal_utg000075g0124811	1.23206		0.474466		0.119919	0.999492	0.573795	0.999433
Marpal_utg000051g0090221	1.41641	1.18665e-07	2.04365	2.49e-18	0.442236	0.906913	0.131121	0.999433
Marpal_utg000015g0039451	1.22466		1.07591		-0.248192		-0.567519	0.999433
Marpal_utg000151g0180271	1.40444	6.90306e-07	2.02143	4.02e-21	0.43892	0.0192186	0.237601	0.999433
Marpal_utg000065g0108511	1.34026	0.0212124	1.96947	1.3e-06	-0.540934	0.999492	-0.404037	0.999433
Marpal_utg000064g0107121	1.198	0.99986	-0.423231	0.766579	0.456603	0.999492	-0.233752	0.999433
Marpal_utg000054g0095241	1.48032	0.00197033	1.96575	1.56e-31	0.225524	0.999492	-0.166683	0.999433
Marpal_utg000001g0000081	1.1826	0.0158045	1.91633	1.54e-07	-0.191482	0.999492	0.11601	0.999433
Marpal_utg000156g0182271	0.794466	0.633307	1.90049	0.00138225	0.336163	0.999492	-0.120828	0.999433
Marpal_utg000018g0050241	1.16606						0.710278	0.999433
Marpal_utg000106g0153551	1.45585	0.0486383	1.89122	4.93e-06	0.0750575	0.999492	-0.0195385	0.999433
Marpal_utg000134g0172271	1.15804		1.04352		-0.195303		0.561525	0.999433
Marpal_utg000128g0170001	1.15729		1.4693
Marpal_utg000128g0170171	0.682803	0.99986	1.88507	0.0484683	-0.358522	0.999492	0.190528	0.999433
Marpal_utg000052g0093201	1.14448	0.300644	1.16633	0.0806671	-0.258966	0.999492	-0.100273	0.999433
Marpal_utg000033g0067621	0.704373		1.88407	0.00203813	-0.44111	0.999492	0.0801725	0.999433
Marpal_utg000017g0045341	0.952821	0.846119	1.8803	0.000142833	0.298171	0.999492	-0.331077	0.999433
Marpal_utg000041g0078851	1.11975
Marpal_utg000032g0065531	1.11637	0.598372	0.0564131	0.990128			-0.801385	0.999433
Marpal_utg000041g0078921	1.11319		0.761979		-0.508774	0.999492	-0.256845	0.999433
Marpal_utg000013g0034611	0.539614	0.99986	1.85247	0.03939	-0.19906	0.999492	-0.0737004	0.999433
Marpal_utg000098g0148061	1.1044	0.00971157	1.05529	0.686182	0.766301	0.119209	0.151751	0.999433
Marpal_utg000067g0112021	1.10158				-0.155555
Marpal_utg000017g0042951	0.763144	0.99986	1.8418	0.000933062	0.0629427	0.999492	-0.357374	0.999433
Marpal_utg000008g0017791	1.47922	1.33121e-11	1.83082	9.09e-19	0.12279	0.999492	-0.0858496	0.999433
Marpal_utg000195g0202401	0.390453	0.99986	1.82273	0.038996	-0.0869668	0.999492	0.25866	0.999433
Marpal_utg000077g0126931	1.08532
Marpal_utg000073g0122081	0.8858	0.00486033	1.81747	8.1e-07	0.297187	0.323274	0.0466751	0.999433
Marpal_utg000170g0189891	1.07726
Marpal_utg000075g0124781	1.59061	0.846119	1.81392	0.000186084	-0.138224	0.999492	-0.457754	0.999433
Marpal_utg000080g0133051	1.06643	0.364042	0.772193	0.173263	0.296914	0.999492	-0.705998	0.999433
Marpal_utg000010g0019721	1.11993	0.133966	1.81268	1.69e-10	0.239641	0.999492	0.148306	0.999433
Marpal_utg000077g0127841	1.06142		1.34617		0.584842	0.999492	0.583175	0.999433
Marpal_utg000038g0073901	1.06063		0.647521		-0.432453		-0.544411	0.999433
Marpal_utg000067g0111331	1.05635		-0.149665		-0.431141	0.999492	-0.356543	0.999433
Marpal_utg000066g0108541	1.05508		0.436029		-0.474666	0.999492	-0.516625	0.999433
Marpal_utg000180g0199461	1.05133		-0.532402
Marpal_utg000037g0073041	1.08953	1.42336e-08	1.76582	2.19e-11	0.0690493	0.999492	-0.26351	0.999433
Marpal_utg000002g0003151	0.895856	0.213012	1.74816	0.00644821	-0.219384	0.999492	-0.19892	0.999433
Marpal_utg000005g0011771	0.855372	0.598372	1.73605	0.000233649	0.0580948	0.999492	0.116412	0.999433
Marpal_utg000008g0018631	0.963716	0.563069	1.735	0.0143741	-0.162744	0.999492	-0.231265	0.999433
Marpal_utg000071g0120041	1.03783				-0.756702	0.999492	0.299827	0.999433
Marpal_utg000048g0083231	1.03763				-1.01701	0.999492	0.705161	0.999433
Marpal_utg000012g0031311	1.17342	5.04476e-05	1.72631	1.75e-25	-0.0240655	0.999492	-0.108253	0.999433
Marpal_utg000079g0130621	1.22959	0.0166694	1.72289	0.000117544	-0.123187	0.999492	-0.35219	0.999433
Marpal_utg000119g0165311	1.01478	0.397818	0.819415	0.470355	-0.382546	0.999492	-0.64828	0.999433
Marpal_utg000054g0095251	0.87379	0.000167279	1.70061	3.51e-22	0.0816777	0.999492	-0.0812866	0.999433
Marpal_utg000067g0109521	1.01113				0.408167	0.999492	0.746784	0.999433
Marpal_utg000058g0100571	1.01062		0.457554		-0.433965	0.999492	-0.372429	0.999433
Marpal_utg000018g0048311	1.20207	4.49452e-07	1.69298	4.54e-27	0.0228206	0.999492	-0.204632	0.999433
Marpal_utg000019g0053341	1.14966	0.000817415	1.68806	3.17e-10	0.635933	0.000500051	0.398995	0.999433
Marpal_utg000066g0108761	0.998674
Marpal_utg000090g0141071	0.428593	0.99986	1.67991	0.0459536	-0.0503622	0.999492	-0.236503	0.999433
Marpal_utg000019g0053381	1.18994	0.00372998	1.67564	5.29e-07	0.545499	0.227214	0.071172	0.999433
Marpal_utg000002g0004391	0.988052		0.745909	0.771288	-0.30077	0.999492	0.141468	0.999433
Marpal_utg000008g0018751	0.762942	0.99986	1.67176	0.000283207	-0.257156	0.999492	-0.0689412	0.999433
Marpal_utg000016g0041291	0.976891	0.000817415	0.725874	0.193501	0.347468	0.571526	0.300226	0.999433
Marpal_utg000058g0099731	1.03994	0.000371671	1.64577	3.86e-09	0.211798	0.999492	-0.387601	0.999433
Marpal_utg000004g0008291	1.03087	0.0210506	1.63348	3.84e-06	0.200798	0.575797	0.142487	0.999433
Marpal_utg000064g0106661	0.967472	0.123224	1.06829	0.0784133	0.0298378	0.999492	-0.527492	0.999433
Marpal_utg000071g0120861	0.792863	0.765435	1.63287	0.000943898	-0.401224	0.999492	-0.39072	0.999433
Marpal_utg000120g0165391	0.962932	0.629829	1.42499	0.0557667	-0.183786	0.999492	-0.343953	0.999433
Marpal_utg000003g0005131	1.3467	0.133909	1.60562	0.0113111	0.332542	0.999492	-0.134494	0.999433
Marpal_utg000093g0144681	0.959438				-0.751333	0.999492	-0.288114	0.999433
Marpal_utg000010g0019821	0.973549	0.0102582	1.60423	2.31e-08	0.19922	0.999492	0.141791	0.999433
Marpal_utg000032g0066621	0.958267	0.99986	0.21692	0.94053	0.542531	0.999492	-0.437397	0.999433
Marpal_utg000184g0200481	0.956551				-0.511574	0.999492	-0.466418	0.999433
Marpal_utg000077g0127441	0.953939
Marpal_utg000108g0154471	0.89492	3.33127e-06	1.59507	1.28e-21	0.223803	0.69777	0.0267241	0.999433
Marpal_utg000044g0081341	0.952199		0.295001		0.405318	0.999492	-0.575681	0.999433
Marpal_utg000109g0155741	0.9518	0.929959	1.19019	0.474733	0.0341695	0.999492	0.00361249	0.999433
Marpal_utg000049g0086861	0.546666	0.99986	1.59178	0.000100695	0.0265248	0.999492	0.013	0.999433
Marpal_utg000065g0107951	0.883687		1.58824	0.0169219	-0.000489712	0.999986	-0.131505	0.999433
Marpal_utg000195g0202381	0.555399	0.99986	1.5854	0.000125979	-0.0112421	0.999492	-0.457264	0.999433
Marpal_utg000078g0130041	0.942824				0.00626554
Marpal_utg000128g0170151	0.905968	0.000293417	1.5779	3.91e-06	0.338795	0.195105	0.206273	0.999433
Marpal_utg000065g0108501	1.00002	0.000137276	1.56189	4.03e-10	0.0795564	0.999492	-0.183914	0.999433
Marpal_utg000070g0118211	0.940847		0.473732		-0.16653	0.999492	-0.890952	0.999433
Marpal_utg000012g0029551	0.931643	0.99986	-2.38417
Marpal_utg000041g0077741	0.931218		0.218123				0.0435894	0.999433
Marpal_utg000016g0041281	0.93038	1.1508e-06	0.588189	0.522869	0.317446	0.464242	0.264516	0.999433
Marpal_utg000017g0042181	0.930192	0.558782	1.06067	0.181737	0.21893	0.999492	0.401421	0.999433
Marpal_utg000068g0114401	0.928887	0.00128962	0.776156	0.163969	0.161642	0.999492	-0.0171321	0.999433
Marpal_utg000012g0027911	0.928833		1.26076		0.752645		-1.2189	0.999433
Marpal_utg000021g0056431	0.925036		0.0933167		-0.839277	0.591551	-0.817138	0.999433
Marpal_utg000079g0131971	0.588401	0.908922	1.56037	0.0357103	0.0558985	0.999492	-0.526655	0.999433
Marpal_utg000043g0080251	0.920454		-0.0780273		-0.518126	0.999492	-0.655881	0.999433
Marpal_utg000019g0053151	0.919241	0.911196	0.724884	0.439488	0.405579	0.999492	0.0106124	0.999433
Marpal_utg000010g0023291	0.692072	0.99986	1.56022	0.0030281	-0.193793	0.999492	-0.298998	0.999433
Marpal_utg000159g0183661	0.911171				-1.19077
Marpal_utg000041g0079281	0.850131	0.99545	1.55743	0.042257	0.206824	0.999492	0.652773	0.999433
Marpal_utg000013g0031911	0.989246	0.133909	1.54979	0.00137224	-0.295634	0.999492	-0.0244431	0.999433
Marpal_utg000079g0130881	0.897123		0.258498	0.941872	-0.773317	0.999492	-0.201671	0.999433
Marpal_utg000040g0077111	0.792698	0.445615	1.53341	3.94e-06	-0.138522	0.999492	-0.171737	0.999433
Marpal_utg000032g0066861	1.15944	0.99986	1.53037	0.00611769	0.126122	0.999492	-0.288762	0.999433
Marpal_utg000013g0034571	1.08166		1.52705	0.0499251	-0.019542	0.999492	0.150831	0.999433
Marpal_utg000054g0095231	0.889799		0.501716	0.84274	0.106728	0.999492	-0.146875	0.999433
Marpal_utg000146g0178171	0.888054	0.99986	0.205609	0.964326	-0.247023	0.999492	-1.00965	0.999433
Marpal_utg000010g0023451	0.344325	0.99986	1.52465	0.0258713	-0.109407	0.999492	-0.224196	0.999433
Marpal_utg000098g0148471	0.885043	0.99986	1.14741	0.479927	1.3345	0.0375622	-0.0171148	0.999433
Marpal_utg000016g0041331	0.884776	0.99986	0.242072	0.934364	-0.281454	0.999492	-0.030924	0.999433
Marpal_utg000046g0082671	0.669281	0.541662	1.52335	0.000333211	-0.227449	0.999492	-0.342259	0.999433
Marpal_utg000067g0111131	0.87825	0.76954	0.307303	0.875436	0.0885228	0.999492	-0.770194	0.999433
Marpal_utg000054g0094961	0.878198	0.99986	0.203518	0.950698	-0.0616241	0.999492	-0.261626	0.999433
Marpal_utg000090g0142941	0.877198		-0.230997		0.564764		-0.348762	0.999433
Marpal_utg000010g0025421	0.874911		0.256403		-0.0864511	0.999492	0.427313	0.999433
Marpal_utg000077g0126681	1.22218	0.000779461	1.52049	2.31e-07	0.331838	0.163902	0.15936	0.999433
Marpal_utg000012g0031261	0.873029	0.99986	-0.430025	0.873705	-0.710384
Marpal_utg000020g0054781	0.872625	0.241533	0.668801	0.426513	0.0345432	0.999492	-0.6224	0.999433
Marpal_utg000114g0159881	0.871318	0.99986	-0.561935	0.761442	0.198005	0.999492	-0.539762	0.999433
Marpal_utg000017g0041861	1.45819	5.2504e-07	1.51978	2.15e-08	0.82686	4.81198e-07	0.598692	0.509772
Marpal_utg000061g0104301	0.869255	0.0116819	0.676587	0.307753	0.168233	0.999492	-0.0703931	0.999433
Marpal_utg000010g0023421	0.802688	0.0578653	1.51965	1.9e-07	-0.257898	0.999492	-0.502124	0.999433
Marpal_utg000020g0054541	0.867519				-0.357481		-0.418177	0.999433
Marpal_utg000067g0112291	0.863901	0.99986	0.698499	0.679386	0.335816	0.999492	0.0259331	0.999433
Marpal_utg000073g0122111	0.863611				-0.63817	0.999492	0.158165	0.999433
Marpal_utg000056g0097351	0.85968		0.0892479		-0.38771	0.999492	-0.487102	0.999433
Marpal_utg000130g0171051	0.856757		1.4118		-0.302286	0.999492	0.05645	0.999433
Marpal_utg000008g0018201	0.634263	0.207416	1.51498	0.000333211	0.0411012	0.999492	-0.155184	0.999433
Marpal_utg000156g0182451	0.854197		0.607874		-0.340888	0.999492	-0.25236	0.999433
Marpal_utg000117g0162811	0.852882						0.0386371	0.999433
Marpal_utg000005g0012701	1.04907	0.00270308	1.50844	1.63e-12	0.231835	0.999492	-0.0357204	0.999433
Marpal_utg000093g0144841	0.851026
Marpal_utg000019g0053391	0.950485	0.397726	1.50457	4.26e-06	0.186413	0.999492	0.17743	0.999433
Marpal_utg000118g0163541	0.848363	0.860855	0.240365	0.926756	-0.419799	0.999492	-0.454593	0.999433
Marpal_utg000013g0033051	0.845603		-0.367993		-0.732322	0.999492	-0.465876	0.999433
Marpal_utg000071g0120101	0.839074		0.960635	0.570137	0.0310193	0.999492	0.687417	0.999433
Marpal_utg000079g0130351	0.83625		0.303496		-0.51316		-0.306326	0.999433
Marpal_utg000018g0051381	0.835389		-0.189412		0.0905862	0.999492	-0.0246338	0.999433
Marpal_utg000128g0170321	1.11201	9.37698e-08	1.50293	1.23e-12	0.161282	0.999492	0.165793	0.999433
Marpal_utg000079g0130301	0.83009		0.8897	0.541586	-0.328905	0.999492	-0.808175	0.999433
Marpal_utg000036g0072321	0.829905		0.205732	0.953713	-0.44119	0.999492	-0.329047	0.999433
Marpal_utg000010g0023191	0.828713	0.568934	1.22678	0.0667273	0.102945	0.999492	-0.0308357	0.999433
Marpal_utg000106g0153051	0.827729	0.144029	0.715048	0.431542	-0.123189	0.999492	0.071076	0.999433
Marpal_utg000024g0059941	0.811216	0.00368535	1.50099	9.13e-06	0.249368	0.721684	0.0421182	0.999433
Marpal_utg000013g0032661	0.822522		1.62913		-0.559871	0.999492	0.385654	0.999433
Marpal_utg000005g0013521	0.821686		1.724	0.238027	0.615197	0.999492	-0.174598	0.999433
Marpal_utg000151g0180261	0.487465	0.720424	1.50072	5.34e-05	0.0264733	0.999492	-0.273402	0.999433
Marpal_utg000083g0137271	0.819508		-0.118186		-0.229643	0.999492	-0.10133	0.999433
Marpal_utg000195g0202321	0.818442				0.171264	0.999492	0.0506152	0.999433
Marpal_utg000080g0133101	0.817544
Marpal_utg000050g0087691	0.816704				-0.825042
Marpal_utg000218g0203051	0.816079		0.421948
Marpal_utg000101g0150421	0.531105	0.99986	1.48494	0.0050783	-0.443708	0.999492	-0.75241	0.999433
Marpal_utg000080g0133371	0.810483	0.937503	1.09826	0.10498	0.00636517	0.999492	-0.0650937	0.999433
Marpal_utg000004g0007461	0.808468		0.125136		0.292167	0.999492	-0.292132	0.999433
Marpal_utg000137g0173361	0.804203				-0.275595
Marpal_utg000049g0084101	0.803506		0.56552		-0.302461	0.999492	-0.773966	0.999433
Marpal_utg000065g0108521	0.543619	0.99986	1.47697	0.000401723	0.000883594	0.999845	-0.483836	0.999433
Marpal_utg000019g0054191	0.801534		-0.0125713		0.168024	0.999492	0.409968	0.999433
Marpal_utg000010g0020471	0.800653		0.77374		0.225695		-0.225277	0.999433
Marpal_utg000046g0082221	0.868535	2.12593e-07	1.47196	5.05e-20	0.388534	0.0233953	0.186678	0.999433
Marpal_utg000074g0123341	0.796573		-0.0435708		-0.319998	0.999492	-0.837654	0.999433
Marpal_utg000051g0092441	0.795831	0.382233	0.73048	0.470355	0.098967	0.999492	-0.0601121	0.999433
Marpal_utg000049g0086811	0.795808	0.838611	0.418516	0.538454	-0.260205	0.999492	-0.313094	0.999433
Marpal_utg000109g0155471	0.795307	0.99986	0.931366	0.348418	0.137781	0.999492	-0.310945	0.999433
Marpal_utg000109g0155421	0.794622				-0.0913326	0.999492	-0.132383	0.999433
Marpal_utg000018g0048281	0.784065	0.99986	1.46784	0.0273207	-0.138751	0.999492	-0.147366	0.999433
Marpal_utg000012g0031521	0.793742		-0.139663		-1.22495	0.871346	-0.512625	0.999433
Marpal_utg000184g0200461	0.826063	0.0906239	1.45395	4.23e-09	-0.0360887	0.999492	-0.113543	0.999433
Marpal_utg000039g0074961	0.79287		-0.0946927		-0.843171	0.999492	-0.0343924	0.999433
Marpal_utg000151g0180221	0.629187	0.99986	1.45077	0.00889753	-0.0222854	0.999492	-0.354788	0.999433
Marpal_utg000044g0081221	0.75948	0.000148024	1.44551	3.22e-13	0.164395	0.999492	0.0406358	0.999433
Marpal_utg000054g0094941	0.791368
Marpal_utg000003g0005121	0.790962	0.99986	1.68187	0.170766	0.290529	0.999492	0.00269558	0.999433
Marpal_utg000025g0060911	0.747447	0.165148	1.43495	7.8e-05	0.682457	0.00030188	0.463504	0.556644
Marpal_utg000013g0034321	0.922572	0.00385037	1.43057	5.14e-06	0.192855	0.999492	-0.192647	0.999433
Marpal_utg000002g0004231	0.788867	0.99986	-0.366459	0.704124	0.124235	0.999492	-0.140217	0.999433
Marpal_utg000058g0101281	0.787848		0.428966	0.888498	-0.124407	0.999492	0.199512	0.999433
Marpal_utg000083g0135721	0.786647		-0.451616
Marpal_utg000136g0172881	0.385104	0.99986	1.42218	0.00103783	0.104766	0.999492	-0.0660922	0.999433
Marpal_utg000128g0170071	0.396385	0.99986	1.41328	7.75e-05	0.045525	0.999492	-0.401063	0.999433
Marpal_utg000051g0089701	0.780982	0.803389	0.0717426	0.978959	0.102045	0.999492	-0.399565	0.999433
Marpal_utg000113g0159491	0.773486		-0.13124		-0.158821		-0.622344	0.999433
Marpal_utg000049g0085641	0.772094	0.64315	3.01228		-0.0212496	0.999492	-0.748619	0.999433
Marpal_utg000096g0146661	0.771613	0.99986	1.42978	0.156529	-0.105731	0.999492	0.0516236	0.999433
Marpal_utg000130g0171131	0.76938		1.56297	0.204316	0.353102	0.999492	-0.459819	0.999433
Marpal_utg000067g0111771	0.436259	0.842793	1.40534	3.66e-09	-1.34979e-05	0.999986	-0.1604	0.999433
Marpal_utg000077g0126811	0.766989	0.99986	0.666519	0.580714	0.0426916	0.999492	-0.390253	0.999433
Marpal_utg000024g0059521	0.763914	0.578917	0.546955	0.574052	0.124305	0.999492	-0.363898	0.999433
Marpal_utg000008g0017891	0.763892	0.99986	-0.12007	0.971987	-0.194367	0.999492	-0.140951	0.999433
Marpal_utg000010g0023441	0.719464	0.069417	1.39756	0.000142833	-0.223518	0.999492	-0.259316	0.999433
Marpal_utg000012g0027491	0.768655	0.34313	1.39625	0.00232886	0.00731309	0.999492	-0.340678	0.999433
Marpal_utg000121g0165791	0.762242
Marpal_utg000005g0010611	0.760771	0.99986	-0.479585	0.887612	-0.239548	0.999492	-0.668751	0.999433
Marpal_utg000113g0158271	0.515752	0.995843	1.38819	0.000617965	0.177338	0.999492	-0.213317	0.999433
Marpal_utg000106g0153441	0.707752	0.0393139	1.38442	8.87e-06	0.138629	0.999492	0.0539282	0.999433
Marpal_utg000010g0024701	0.759314		-0.0429088		0.0714836		0.491661	0.999433
Marpal_utg000057g0098341	0.757869	0.99986	0.0519042	0.983699	0.123456	0.999492	0.225778	0.999433
Marpal_utg000068g0112971	0.757851				0.379462
Marpal_utg000116g0161871	0.757397	0.99986	0.185571	0.953936	-0.352145	0.642235	-0.107341	0.999433
Marpal_utg000126g0169021	0.649971	0.99986	1.37475	0.0244185	0.0204899	0.999492	-0.0714454	0.999433
Marpal_utg000010g0025251	0.558848	0.434774	1.3732	5.03e-06	0.0413549	0.999492	0.116973	0.999433
Marpal_utg000049g0086011	0.75534		0.66471
Marpal_utg000077g0128811	0.736665	0.392599	1.36497	0.000187192	-0.117821	0.999492	0.0338947	0.999433
Marpal_utg000018g0049061	0.75467		0.682517	0.811242	0.0421897	0.999492	-0.252486	0.999433
Marpal_utg000150g0179781	0.958663	0.0472358	1.36002	0.00644774	0.118577	0.999492	-0.0315558	0.999433
Marpal_utg000064g0106691	0.752003		-0.544352		-0.794248	0.999492	-0.0944063	0.999433
Marpal_utg000002g0004031	0.75163				0.190556
Marpal_utg000013g0033541	0.748851	0.99986	0.286403	0.896207	-0.0871479	0.999492	-0.598657	0.999433
Marpal_utg000064g0106641	0.740623	0.519939	1.35944	0.00127025	-0.249631	0.999492	-0.234559	0.999433
Marpal_utg000077g0129141	0.745234	0.98554	0.555757	0.671729	-0.168322	0.999492	-0.0301556	0.999433
Marpal_utg000098g0147971	0.744984	0.99986	-0.154576	0.954701	0.251114	0.999492	-0.813685	0.999433
Marpal_utg000034g0069061	0.744804	0.99986	0.424305	0.865224	0.226336	0.999492	-0.266237	0.999433
Marpal_utg000012g0030811	0.743928	0.99986	1.09275	0.312336	0.487636	0.999492	-0.335381	0.999433
Marpal_utg000224g0204711	0.743101
Marpal_utg000061g0103191	0.742393	0.99986	0.422893	0.896089	0.11184	0.999492	-0.441106	0.999433
Marpal_utg000018g0051221	0.479176	0.99986	1.33723	0.0459536	0.173377	0.999492	-0.285274	0.999433
Marpal_utg000117g0162791	0.942053	0.000112034	1.33216	3.16e-10	0.213225	0.999492	0.0269191	0.999433
Marpal_utg000077g0127771	0.736461	0.99986	0.193988	0.952772	-0.00485393	0.999492	-0.138975	0.999433
Marpal_utg000010g0025231	0.736145				0.396197	0.999492
Marpal_utg000075g0124841	0.735958		0.682499	0.67078	-0.135683	0.999492	-0.290476	0.999433
Marpal_utg000057g0098951	0.834321	0.166467	1.33181	0.000381932	-0.155938	0.999492	0.00698205	0.999433
Marpal_utg000018g0046301	0.733482		1.21423		0.00407399	0.999492	0.292648	0.999433
Marpal_utg000094g0145641	0.731864				-0.60694		-0.467273	0.999433
Marpal_utg000066g0108751	0.731014	0.99986	0.494329	0.644963	-0.035967	0.999492	0.100286	0.999433
Marpal_utg000035g0069801	0.728956		-0.12242		-0.172692	0.999492	0.134974	0.999433
Marpal_utg000089g0140671	0.851074	0.133909	1.32045	5.6e-08	0.0214897	0.999492	-0.11892	0.999433
Marpal_utg000150g0179821	0.72845
Marpal_utg000058g0099721	0.728117	0.99986	1.19677	0.0567831	-0.0544532	0.999492	-0.113516	0.999433
Marpal_utg000157g0182731	0.727021		-0.0219901	0.997212	-0.0779645	0.999492	-0.109165	0.999433
Marpal_utg000171g0192451	0.726449	0.99986	-0.500072	0.838974	-0.620762	0.807621	-0.471071	0.999433
Marpal_utg000084g0137321	0.725581		0.374954	0.89923	0.0947444	0.999492	0.219467	0.999433
Marpal_utg000010g0020891	0.725311				-0.0794145		-0.928878	0.999433
Marpal_utg000115g0159941	0.725045	0.99986	-0.17918	0.92689	-0.231326	0.999492	-1.06128	0.999433
Marpal_utg000024g0058361	0.900063	1.02402e-06	1.31964	1.35e-12	0.241033	0.270879	-0.0654266	0.999433
Marpal_utg000071g0119981	0.724567				0.182691		-0.615478	0.999433
Marpal_utg000110g0156051	0.724548		0.657628		-0.169655	0.999492
Marpal_utg000040g0075571	0.724479	0.99986	0.762561	0.483065	-0.139064	0.999492	0.289017	0.999433
Marpal_utg000017g0041631	0.723688
Marpal_utg000050g0087931	0.723653	0.99986	1.71826	0.310016	0.0872628	0.999492	-0.103277	0.999433
Marpal_utg000104g0151591	0.723636				-0.205911
Marpal_utg000055g0096991	0.723616	0.99545	-0.363399	0.720835	0.287664	0.999492	-0.134232	0.999433
Marpal_utg000141g0176081	0.722539		0.0519423				-0.159202	0.999433
Marpal_utg000060g0102791	0.095857	0.99986	1.30872	2.78e-06	0.014952	0.999492	0.164457	0.999433
Marpal_utg000034g0069111	0.722014	0.99986	1.34217	0.507434	-0.0609462	0.999492	-0.322824	0.999433
Marpal_utg000012g0029781	0.720406		0.405425	0.899913	-0.248178	0.999492	0.262615	0.999433
Marpal_utg000069g0116521	0.720251				-0.847418
Marpal_utg000061g0103761	0.719895				-0.264757		-0.0170693	0.999433
Marpal_utg000003g0006271	0.429079	0.99986	1.30552	0.0286352	-0.75236	0.0147788	-0.220013	0.999433
Marpal_utg000089g0140521	0.719317		-0.347002		0.561189		-0.609709	0.999433
Marpal_utg000034g0068921	1.07383	0.123224	1.29764	0.00320205	-0.145742	0.999492	-0.391583	0.999433
Marpal_utg000011g0025481	0.71876		0.369962		0.0928441	0.999492	0.111953	0.999433
Marpal_utg000018g0049741	0.71708		0.23398	0.948911	-0.712498	0.999492	-0.528647	0.999433
Marpal_utg000125g0168611	0.944299	0.0219708	1.29434	0.000438309	0.0952281	0.999492	0.191052	0.999433
Marpal_utg000152g0180451	0.583753	0.99986	1.2943	0.0156419	0.219356	0.999492	-0.30571	0.999433
Marpal_utg000017g0043301	0.713814		0.116494	0.974935	0.122318	0.999492	-0.648129	0.999433
Marpal_utg000093g0144901	0.713527
Marpal_utg000131g0171431	0.713332	0.127669	0.598853	0.34225	0.427708	0.119209	0.463849	0.509772
Marpal_utg000055g0096831	0.713023	0.76954	0.359464	0.858552	-0.340311	0.999492	-0.209818	0.999433
Marpal_utg000013g0033891	0.71056	0.482952	0.616486	0.492547	-0.261177	0.591551	-0.344003	0.966801
Marpal_utg000003g0005711	0.527943	0.735876	1.29243	3.81e-07	0.0293958	0.999492	-0.109034	0.999433
Marpal_utg000124g0167601	0.709168	0.99986	0.290565	0.941555	0.34257	0.999492	-0.214973	0.999433
Marpal_utg000090g0143681	0.709069		0.608033	0.762689	0.0848028	0.999492	-0.290959	0.999433
Marpal_utg000004g0007151	0.707775	0.99986	0.0863856	0.977681	0.287894	0.999492	-0.0653556	0.999433
Marpal_utg000035g0070101	0.501097	0.937503	1.29072	0.0128617	0.0891501	0.999492	-0.0277436	0.999433
Marpal_utg000018g0049071	0.707426	0.99986	0.664775	0.627421	-0.0465759	0.999492	-0.708917	0.999433
Marpal_utg000088g0140461	0.660968	0.64315	1.28597	0.0013789	-0.15964	0.999492	-0.312798	0.999433
Marpal_utg000014g0037131	0.706024	0.15355	0.404364	0.572896	-0.0779998	0.999492	-0.240646	0.999433
Marpal_utg000084g0137631	1.08598	0.00993145	1.28315	2.05e-05	0.0432578	0.999492	0.100598	0.999433
Marpal_utg000125g0168451	0.703966	0.693307	0.0246619	0.993539	0.0266336	0.999492	-0.650922	0.999433
Marpal_utg000081g0134291	0.70323	0.746341	0.293216	0.871284	0.0716735	0.999492	-0.218693	0.999433
Marpal_utg000120g0165401	0.702213		0.410596		-0.319679		0.00764932	0.999433
Marpal_utg000079g0130531	0.701823				-0.572134		-0.395114	0.999433
Marpal_utg000005g0013281	0.701535	0.99986	-0.391092	0.871122	0.225932	0.999492	0.270826	0.999433
Marpal_utg000115g0160121	0.701342		0.0985193		-0.523773	0.999492	-0.857006	0.999433
Marpal_utg000071g0120111	0.701168		0.617196		-0.0845719	0.999492	0.0941036	0.999433
Marpal_utg000020g0054791	0.700684	0.99986	0.958256	0.230128	-0.218679	0.999492	-0.192642	0.999433
Marpal_utg000050g0087741	0.699977		0.407455		0.0106098	0.999492	-0.12526	0.999433
Marpal_utg000128g0170161	0.781998	0.0993061	1.27623	0.00126134	-0.105549	0.999492	-0.289267	0.999433
Marpal_utg000003g0004981	0.699608	0.458785	0.572065	0.460445	-0.106178	0.999492	0.176691	0.999433
Marpal_utg000024g0058351	1.25021	0.0014149	1.25104	5.07e-07	0.100154	0.999492	-0.250957	0.999433
Marpal_utg000156g0182551	0.699413	0.99986	1.036	0.908854	-0.249462	0.999492	0.247227	0.999433
Marpal_utg000106g0152661	0.69931		-0.356685		-0.458151	0.999492	-1.12215	0.999433
Marpal_utg000104g0151951	0.509102	0.99986	1.24901	0.000229968	0.15571	0.999492	0.207724	0.999433
Marpal_utg000013g0032651	0.69567	0.723056	1.01159	0.063745	0.277896	0.999492	-0.0354848	0.999433
Marpal_utg000140g0175041	0.976017	0.00452241	1.24534	5.82e-06	0.0687149	0.999492	-0.0605857	0.999433
Marpal_utg000077g0126671	1.03596	0.00139317	1.24237	1.13e-05	0.289602	0.183926	0.142429	0.999433
Marpal_utg000090g0142871	0.692918	0.99986	0.265029	0.91946	0.723877	0.423287	0.4114	0.999433
Marpal_utg000003g0005431	0.692763		-0.0903186		0.419635	0.999492	-0.540236	0.999433
Marpal_utg000075g0125581	0.625212	0.929959	1.24113	0.024898	0.0228139	0.999492	-0.138154	0.999433
Marpal_utg000010g0019711	0.993107	1.61719e-05	1.23306	4.43e-11	0.0932558	0.999492	-0.00189992	0.999433
Marpal_utg000058g0099441	0.690292	0.731708	-0.38991	0.698775	0.197744	0.999492	-0.453392	0.999433
Marpal_utg000106g0153261	0.689916		-0.233467		0.189026	0.999492	-0.404707	0.999433
Marpal_utg000005g0011671	0.689851	0.99986	0.0339978	0.992318	0.295941	0.999492	-0.332985	0.999433
Marpal_utg000049g0083701	0.688666				-0.836733	0.999492	-0.438847	0.999433
Marpal_utg000110g0156141	0.71629	0.0174649	1.229	5.82e-06	0.247421	0.423782	0.169654	0.999433
Marpal_utg000102g0150801	0.682939		0.602446		0.380254	0.999492	0.487122	0.999433
Marpal_utg000057g0098181	0.568818	0.689412	1.22259	0.0120493	0.198895	0.999492	-0.0462722	0.999433
Marpal_utg000128g0170091	0.682538		1.19179	0.297312	-0.260125
Marpal_utg000011g0025941	0.682141		-0.19702		0.763526	0.983813	0.116037	0.999433
Marpal_utg000012g0028191	0.6819	0.51406	0.679885	0.137115	-0.0636609	0.999492	-0.0345214	0.999433
Marpal_utg000013g0033801	0.680135		0.183043				-0.544478	0.999433
Marpal_utg000106g0153071	0.679767		-0.268311	0.936555	-0.677475	0.999492	-0.240493	0.999433
Marpal_utg000061g0103541	0.679506	0.934686	0.641801	0.455416	-0.313076	0.999492	-0.525761	0.999433
Marpal_utg000012g0030621	0.677884				0.0401023
Marpal_utg000111g0156641	0.676078		0.644655	0.81064	-0.348152	0.999492	0.368347	0.999433
Marpal_utg000141g0176121	0.539167	0.71201	1.21826	0.00282832	-0.0637527	0.999492	-0.0351368	0.999433
Marpal_utg000022g0057181	0.674605		0.373378	0.881956	0.276877	0.999492	-0.405453	0.999433
Marpal_utg000012g0027001	0.696065	0.0221604	1.21368	7.45e-15	0.0183497	0.999492	-0.0739846	0.999433
Marpal_utg000090g0142271	0.672402	0.99986	0.902073	0.252658	0.430633	0.999492	-0.208865	0.999433
Marpal_utg000065g0107901	0.671607		0.240158	0.937487	0.500195	0.999492	-0.293765	0.999433
Marpal_utg000032g0065741	0.671513		0.440266		0.225011	0.999492	-1.16736	0.999433
Marpal_utg000051g0091791	0.670794	0.99986	-0.0251254	0.996662	0.19478	0.999492	-0.0655435	0.999433
Marpal_utg000019g0052081	0.66957		0.821148		-0.117356	0.999492	-0.355045	0.999433
Marpal_utg000083g0135711	0.669498		0.792405		-0.22984	0.999492	0.585963	0.999433
Marpal_utg000061g0105041	0.141187	0.99986	1.21052	0.0162497	-0.125641	0.999492	-0.154081	0.999433
Marpal_utg000069g0116351	0.638057	0.138174	1.19559	0.00198342	0.310089	0.999492	0.0283962	0.999433
Marpal_utg000136g0172771	0.668614	0.99986	0.267101	0.936226	0.789022	0.960593	-0.483419	0.999433
Marpal_utg000005g0013401	0.668589	0.99986	0.458911	0.867429	-0.389803	0.999492	-1.39287	0.999433
Marpal_utg000049g0083711	0.66805				0.224834
Marpal_utg000014g0036371	0.570458	0.0174649	1.17971	2.02e-06	0.114881	0.999492	0.126364	0.999433
Marpal_utg000058g0099291	0.665015		0.615443	0.720878	-0.162337	0.999492	0.0165542	0.999433
Marpal_utg000150g0179711	0.663215		1.06671	0.535324	-0.13235	0.999492	0.182495	0.999433
Marpal_utg000002g0003121	0.66194	0.931832	0.52045	0.752242	0.200594	0.999492	0.257918	0.999433
Marpal_utg000071g0120851	1.00105	0.187562	1.17669	0.027578	-0.102995	0.999492	-0.0869349	0.999433
Marpal_utg000041g0078841	0.661379		0.468292		-0.346895	0.999492	-0.318493	0.999433
Marpal_utg000038g0074331	0.542947	0.99986	1.175	0.00320205	-0.218915	0.999492	-0.169035	0.999433
Marpal_utg000078g0130101	0.657482	0.99986	-0.445608	0.896207	-0.53017	0.999492	-0.70371	0.999433
Marpal_utg000033g0067641	0.657175		0.830287	0.675613	0.437321	0.999492	-0.490884	0.999433
Marpal_utg000005g0010941	0.656911	0.99986	0.470709	0.787729	-0.381212	0.999492	-0.432255	0.999433
Marpal_utg000024g0059741	0.948349	0.00494397	1.16852	9.21e-06	0.287267	0.379036	0.283695	0.999433
Marpal_utg000051g0089801	0.655716	0.99986	0.00624441	0.999034	0.376412	0.999492	-0.734653	0.999433
Marpal_utg000012g0030671	0.655447	0.99986	0.632551	0.501987	-0.160263	0.999492	0.0211315	0.999433
Marpal_utg000032g0065561	0.654817	0.99986	1.29897	0.0784818	-0.118755	0.999492	0.203295	0.999433
Marpal_utg000152g0180981	0.724714	0.487305	1.16764	1.36e-07	-0.0364735	0.999492	-0.150856	0.999433
Marpal_utg000155g0182121	0.64238	0.99986	1.16609	0.00338328	0.325882	0.999492	0.177555	0.999433
Marpal_utg000081g0134111	0.652322		0.695336	0.822354	-0.158097	0.999492	0.363114	0.999433
Marpal_utg000086g0139581	0.651849		0.202021		-0.431224	0.999492	0.0789954	0.999433
Marpal_utg000018g0049201	0.650628		0.552842		-0.354708	0.999492	0.628342	0.999433
Marpal_utg000068g0113711	0.471223	0.99986	1.16062	0.000904166	-0.102797	0.999492	-0.100862	0.999433
Marpal_utg000077g0127811	0.675771	0.000503348	1.14988	4.15e-05	0.00330282	0.999492	-0.164783	0.999433
Marpal_utg000064g0107301	0.649376		0.229188		-0.0924848	0.999492	-0.514031	0.999433
Marpal_utg000024g0059471	0.649212		-0.186523		-0.810006	0.999492	0.0988951	0.999433
Marpal_utg000008g0017041	0.962338	0.000167279	1.14568	1.24e-12	0.0918302	0.999492	-0.0607461	0.999433
Marpal_utg000058g0099241	0.561046	0.884751	1.14508	0.0028542	-0.312489	0.999492	0.0553749	0.999433
Marpal_utg000064g0106271	0.646049		-0.0116175		0.39887		-0.128473	0.999433
Marpal_utg000043g0080041	0.645644		-0.577932		0.133685	0.999492	-0.0581401	0.999433
Marpal_utg000049g0086131	0.645557	0.99986	-0.770938	0.714306	0.278345	0.999492	0.0179952	0.999433
Marpal_utg000018g0051711	0.64495		0.488912		0.558007		0.100047	0.999433
Marpal_utg000133g0172031	0.644545				0.117692	0.999492	-0.0943036	0.999433
Marpal_utg000140g0175181	0.644142	0.99986	0.666599	0.641466	1.29309		-0.345002	0.999433
Marpal_utg000118g0163701	0.643154				-0.138956	0.999492	0.381107	0.999433
Marpal_utg000172g0195281	0.642775	0.99986	-0.758328	0.159547	0.0576096	0.999492	-0.401632	0.999433
Marpal_utg000013g0034731	0.642519	0.99986	-0.443485	0.783418	-0.362225	0.999492	-0.593813	0.999433
Marpal_utg000010g0023411	0.604951	0.99986	1.14461	0.00804997	-0.21083	0.999492	-0.134821	0.999433
Marpal_utg000083g0135531	0.422666	0.99986	1.14234	0.0100105	-0.20056	0.999492	-0.0193769	0.999433
Marpal_utg000012g0031201	0.641383						0.149416	0.999433
Marpal_utg000032g0066601	0.640991	0.00706675	0.39341	0.690409	0.299873	0.316535	0.274925	0.999433
Marpal_utg000070g0117751	0.639321	0.99986	0.285673	0.911338	0.114581	0.999492	0.133187	0.999433
Marpal_utg000150g0179661	0.638878		0.235292	0.943278	0.101893	0.999492	-0.229431	0.999433
Marpal_utg000079g0131411	0.52953	0.200916	1.14126	2.9e-05	0.0597662	0.999492	-0.189614	0.999433
Marpal_utg000013g0033861	0.636954		1.03244		-0.27627	0.999492	-0.426865	0.999433
Marpal_utg000017g0044371	0.370699	0.99986	1.13715	0.027587	-0.0364127	0.999492	-0.165436	0.999433
Marpal_utg000013g0034581	0.63661	0.99986	0.208853	0.936555	0.0298162	0.999492	-0.141084	0.999433
Marpal_utg000054g0095141	0.636365	0.99986	0.422368	0.815578	-0.499031	0.999492	0.0396195	0.999433
Marpal_utg000148g0178751	0.636226	0.99986	0.647877	0.663435	-0.114709	0.999492	-0.431421	0.999433
Marpal_utg000112g0157941	0.635076	0.99986	-0.17394	0.926342	0.0229059	0.999492	-0.453762	0.999433
Marpal_utg000037g0073311	0.634943		0.174261		-0.0980028	0.999492	-0.416404	0.999433
Marpal_utg000076g0126241	0.634563	0.99986	-0.0338853	0.993802	0.354044	0.999492	-0.288742	0.999433
Marpal_utg000156g0182561	0.71022	0.492769	1.13575	4.93e-06	-0.116621	0.999492	0.109703	0.999433
Marpal_utg000150g0179671	0.517928	0.60425	1.13565	3.18e-05	-0.0627663	0.999492	-0.0357797	0.999433
Marpal_utg000047g0083191	0.634142		0.641858	0.75575	-0.334798	0.999492	-0.0981789	0.999433
Marpal_utg000018g0050471	0.633498	0.99986	-0.27716	0.756951	0.0687947	0.999492	-0.230706	0.999433
Marpal_utg000102g0150721	0.633178		0.238847		-0.86763	0.999492	-0.774182	0.999433
Marpal_utg000123g0167541	0.631766	0.99986	0.206462	0.953429	0.012038	0.999492	-0.308888	0.999433
Marpal_utg000067g0109561	0.630964	0.99986	0.633697	0.223794	0.0890144	0.999492	-0.0586449	0.999433
Marpal_utg000049g0084721	0.630244		-0.00912546	0.999034	-0.574149	0.999492	-0.371708	0.999433
Marpal_utg000049g0087661	0.629362	0.99986	0.81445	0.262764	0.180464	0.999492	-0.022962	0.999433
Marpal_utg000152g0180991	0.00996234	0.99986	1.12329	0.0013138	0.0750759	0.999492	0.0649815	0.999433
Marpal_utg000052g0092801	0.627778	0.593007	0.546501	0.405451	-0.171487	0.999492	-0.402468	0.999433
Marpal_utg000140g0175051	0.894145	0.160432	1.12223	0.00395646	0.151616	0.999492	-0.0644486	0.999433
Marpal_utg000090g0142141	0.661413	0.519939	1.11786	0.00372614	-0.162157	0.999492	-0.0180626	0.999433
Marpal_utg000020g0055001	0.625184		0.297009		-0.121338	0.999492	-0.396287	0.999433
Marpal_utg000019g0053791	0.625182				-0.71833	0.999492	-0.562276	0.999433
Marpal_utg000005g0010271	0.624653		0.142813		-0.353831		-1.12202	0.999433
Marpal_utg000012g0028081	0.68754	0.99986	1.10671	0.000530386	-0.050095	0.999492	-0.0866551	0.999433
Marpal_utg000068g0112861	0.624354		0.201777	0.950667	-0.484404	0.999492	-0.487075	0.999433
Marpal_utg000015g0039951	0.624147		0.0254711				-0.52778	0.999433
Marpal_utg000040g0076551	1.06486	0.0323703	1.1063	0.00111323	0.0195871	0.999492	0.0582396	0.999433
Marpal_utg000005g0013261	0.623606		-0.0242955	0.996331	0.10889	0.999492	0.0219652	0.999433
Marpal_utg000041g0078211	0.623583				-0.633948		0.435362	0.999433
Marpal_utg000040g0077591	0.622126	0.99986	0.355724	0.896207	-0.15616	0.999492	-0.229761	0.999433
Marpal_utg000049g0085201	0.621413		-0.0930368		-0.0251465	0.999492	-0.300244	0.999433
Marpal_utg000151g0180231	0.694537	0.00509842	1.10418	1.13e-08	-0.0946616	0.999492	-0.225507	0.999433
Marpal_utg000086g0139301	0.620318	0.99986	0.301132	0.846572	0.250327	0.999492	0.0483078	0.999433
Marpal_utg000075g0124361	0.619392				-0.00411679		-0.885787	0.999433
Marpal_utg000010g0023181	0.618921		0.414052		-0.233991	0.999492	-0.905619	0.999433
Marpal_utg000103g0151361	0.617449	0.99986	0.0694918	0.983964	-0.470671	0.999492	-0.87946	0.999433
Marpal_utg000139g0174411	0.617258	0.492769	0.435377	0.662643	0.426842	0.318336	0.288287	0.999433
Marpal_utg000116g0161961	0.617237		-0.114317	0.97352	-0.225951	0.999492	0.315508	0.999433
Marpal_utg000079g0130381	0.616003				-0.875298
Marpal_utg000049g0086001	0.615146		-0.00132752	0.999496	-0.960435	0.63408	-0.601004	0.999433
Marpal_utg000017g0043961	0.613404		-0.0808309		0.156282	0.999492	-0.21868	0.999433
Marpal_utg000085g0138231	0.322229	0.99986	1.10268	0.000503585	0.0684479	0.999492	-0.128509	0.999433
Marpal_utg000052g0093061	0.609586	0.99986	1.18787	0.52729	-0.504342	0.999492	-0.583553	0.999433
Marpal_utg000103g0151441	0.609459	0.99986	0.267541	0.835363	-0.100934	0.999492	-0.0246674	0.999433
Marpal_utg000019g0051951	0.608922	0.941382	0.938228	0.0686157	-0.0122136	0.999492	-0.418218	0.999433
Marpal_utg000012g0030821	0.608348	0.0486453	0.570636	0.624482	0.0677285	0.999492	0.0694183	0.999433
Marpal_utg000034g0069321	0.49586	0.99986	1.10163	0.00208657	-0.0447549	0.999492	-0.24824	0.999433
Marpal_utg000054g0095281	0.607967	0.99986	1.26471	0.174355	0.215286	0.999492	-0.285154	0.999433
Marpal_utg000008g0018351	0.607687	0.408162	0.563697	0.283469	0.112734	0.999492	-0.0135882	0.999433
Marpal_utg000057g0098221	0.607513	0.99986	-0.309782	0.723057	-0.0112492	0.999492	0.00888757	0.999433
Marpal_utg000013g0034651	0.607277	0.99986	0.604034	0.484236	0.205681	0.999492	0.0984804	0.999433
Marpal_utg000018g0048911	0.518768	0.112485	1.10022	2e-07	-0.152422	0.999492	-0.186937	0.999433
Marpal_utg000105g0152171	0.606354	0.99545	1.06112	0.165222	-0.103279	0.999492	-0.229593	0.999433
Marpal_utg000075g0124631	0.493828	0.487305	1.09924	0.000728732	-0.117763	0.999492	-0.394343	0.999433
Marpal_utg000146g0178081	0.606099				-0.880888		-1.07841	0.999433
Marpal_utg000035g0070581	0.606091		-0.437135		0.00154602	0.999986	0.461498	0.999433
Marpal_utg000112g0157861	0.605727		0.825292		0.401137	0.999492	-0.824452	0.999433
Marpal_utg000185g0200841	0.605351
Marpal_utg000040g0075901	0.797182	0.629092	1.09754	0.0454556	-0.179762	0.999492	-0.145208	0.999433
Marpal_utg000129g0170571	0.604721	0.99986	0.449545	0.842769	-0.257425	0.999492	-0.816731	0.999433
Marpal_utg000005g0013081	0.601937		-0.0690059		0.0286873	0.999492	-0.702175	0.999433
Marpal_utg000025g0060401	0.601504		0.582293	0.878648	-0.13751	0.999492	-0.0764073	0.999433
Marpal_utg000005g0013181	0.601418		0.336034	0.92218	-0.312458	0.999492	-0.521937	0.999433
Marpal_utg000050g0088881	0.600297		-0.0778918		-0.348704		-0.248625	0.999433
Marpal_utg000047g0083071	0.599587		0.667606	0.698775	-0.145887	0.999492	0.0483583	0.999433
Marpal_utg000078g0130231	0.599345	0.99986	-0.552758	0.845694	-0.352457	0.999492	-0.258577	0.999433
Marpal_utg000010g0023551	0.44755	0.215867	1.09728	9.21e-06	-0.10481	0.999492	-0.148897	0.999433
Marpal_utg000077g0126801	0.598836	0.299815	0.585963	0.163793	0.245263	0.80053	0.0164492	0.999433
Marpal_utg000139g0173961	0.79371	0.00493749	1.09345	0.00018509	-0.0615762	0.999492	-0.18192	0.999433
Marpal_utg000077g0128701	0.597555		0.821418	0.75575	-0.179922		0.367265	0.999433
Marpal_utg000018g0050961	0.608092	0.166535	1.09272	0.00360336	0.116824	0.999492	-0.111082	0.999433
Marpal_utg000075g0125571	0.356475	0.99986	1.08967	0.0178463	-0.0152517	0.999492	-0.143615	0.999433
Marpal_utg000002g0004091	0.596587		0.431979	0.86122	0.0434953	0.999492	-0.522675	0.999433
Marpal_utg000066g0108551	0.586767	0.0146621	1.08788	1.74e-07	0.0129455	0.999492	0.0792846	0.999433
Marpal_utg000077g0127781	0.595849	0.99986	0.246682	0.8586	0.209519	0.999492	-0.242237	0.999433
Marpal_utg000167g0186021	0.595439		-0.556465		-0.244555		-0.447809	0.999433
Marpal_utg000171g0191621	0.595223		0.244039		0.0750155		0.0120353	0.999433
Marpal_utg000223g0204361	0.594049		0.403997		0.0873867		-0.0294205	0.999433
Marpal_utg000004g0009241	0.593887		-0.0102206	0.999034	-0.225805	0.999492	0.100392	0.999433
Marpal_utg000005g0012051	0.592016		0.325244		-0.0514863	0.999492	-0.723585	0.999433
Marpal_utg000021g0056421	0.591954				-0.667892	0.999492	-0.490177	0.999433
Marpal_utg000075g0125751	0.591223		0.109247		-0.181323	0.999492	-1.19737	0.999433
Marpal_utg000008g0018271	0.590746		0.64191		-0.640732		-0.442459	0.999433
Marpal_utg000109g0155691	0.359002	0.99986	1.08506	0.0138815	-0.146503	0.999492	-0.130771	0.999433
Marpal_utg000035g0070721	0.588208		-0.203418		0.0977355	0.999492	-0.464058	0.999433
Marpal_utg000058g0099791	0.587976	0.207943	0.332759	0.692411	0.0459257	0.999492	-0.15616	0.999433
Marpal_utg000104g0151921	0.587706		0.0505573		0.0328585	0.999492	-0.654077	0.999433
Marpal_utg000044g0080641	0.587673		-0.0938983		-0.171846
Marpal_utg000017g0042541	0.587327	0.99986	-0.276778	0.919686	-0.344236	0.999492	-0.0274792	0.999433
Marpal_utg000010g0023391	0.595942	0.99986	1.08367	0.0308692	-0.152584	0.999492	-0.39739	0.999433
Marpal_utg000052g0092971	0.587271	0.99986	1.24558	0.825688	-0.393304	0.639709	-0.534736	0.999433
Marpal_utg000017g0042521	0.586924	0.99986	0.372478	0.845694	0.208517	0.999492	-0.432791	0.999433
Marpal_utg000043g0079861	0.522421	0.296095	1.08246	2.04e-06	0.106825	0.999492	0.0337053	0.999433
Marpal_utg000143g0177281	0.586513	0.99986	0.0924024	0.968296	-0.201247	0.999492	-0.247913	0.999433
Marpal_utg000024g0059421	0.586397	0.709638	0.522013	0.537929	0.312273	0.999492	-0.0804251	0.999433
Marpal_utg000051g0091181	0.871258	0.000696551	1.07949	4.27e-07	0.154936	0.719059	0.0288768	0.999433
Marpal_utg000006g0014071	0.582061	0.99986	0.61254	0.695642	0.0955421	0.999492	0.0198494	0.999433
Marpal_utg000051g0092301	0.581538	0.990959	0.313747	0.845694	-0.166932	0.999492	0.178319	0.999433
Marpal_utg000146g0178101	0.581276		0.610356	0.758373	-0.658167	0.999492	0.00605265	0.999433
Marpal_utg000049g0086911	0.581262		0.480637	0.855741	0.114589	0.999492	-0.284288	0.999433
Marpal_utg000069g0116341	0.756735	0.00415995	1.06965	1.6e-05	0.00846607	0.999492	0.0187815	0.999433
Marpal_utg000060g0102151	0.597341	0.0932425	1.0696	1.1e-05	-0.318812	0.999492	-0.249554	0.999433
Marpal_utg000044g0081211	0.578543	0.99986	0.474091	0.783098	-0.058147	0.999492	-0.351085	0.999433
Marpal_utg000050g0088151	0.578293	0.99986	0.0180619	0.998522	0.337104	0.999492	0.138721	0.999433
Marpal_utg000084g0137601	0.578216		-0.0360375		-0.281464	0.999492	-0.749526	0.999433
Marpal_utg000013g0033671	0.5782	0.99986	-0.304207	0.898358	0.351251	0.999492	0.121515	0.999433
Marpal_utg000029g0062281	0.578016		-0.832081
Marpal_utg000146g0177851	0.577951		0.731165	0.729455	-0.357397	0.999492	-0.134985	0.999433
Marpal_utg000004g0009051	0.577754	0.99986	-0.340512	0.944209	0.0268481	0.999492	0.0536016	0.999433
Marpal_utg000071g0120001	0.577604		0.0726626		0.0973868	0.999492	-0.567257	0.999433
Marpal_utg000002g0003431	0.577211		0.255085		0.14413		0.0464827	0.999433
Marpal_utg000075g0125131	0.576679	0.846119	-0.130646	0.934364	0.0162283	0.999492	0.200764	0.999433
Marpal_utg000052g0093311	0.451402	0.133909	1.06614	2.27e-06	-0.0340529	0.999492	-0.0751291	0.999433
Marpal_utg000146g0177891	0.576267	0.99986	0.861394	0.83609	0.406274	0.999492	-0.155736	0.999433
Marpal_utg000018g0046771	0.576167	0.0748149	1.06519	1.39e-07	-0.0581825	0.999492	-0.142822	0.999433
Marpal_utg000061g0103571	0.575945		-0.197963		-0.074969	0.999492	-0.25098	0.999433
Marpal_utg000049g0083811	0.575931	0.99986	0.254218	0.8586	0.0820377	0.999492	-0.141942	0.999433
Marpal_utg000106g0153741	0.575737	0.99986	1.65363	0.235758	0.185245	0.999492	-0.478568	0.999433
Marpal_utg000049g0086731	0.575304		0.444987		-0.26849	0.999492	-0.0100662	0.999433
Marpal_utg000010g0025261	0.573681	0.0486453	1.06469	3.2e-09	0.0222067	0.999492	-0.0685563	0.999433
Marpal_utg000018g0048791	0.572023	0.397252	0.254492	0.726427	0.162633	0.999492	0.0126242	0.999433
Marpal_utg000168g0187351	0.571452				-0.0874509
Marpal_utg000122g0166561	0.571241	0.99986	0.701944	0.594266	-0.280642	0.999492	-0.00503068	0.999433
Marpal_utg000078g0129431	0.570829		0.54031		0.323002
Marpal_utg000040g0075491	0.545633	0.445615	1.06295	0.000101619	0.0439542	0.999492	0.0208482	0.999433
Marpal_utg000142g0176781	0.636933	0.00441053	1.05576	2.45e-08	0.139123	0.999492	0.128062	0.999433
Marpal_utg000077g0128061	0.570407				-0.707948		-0.0242741	0.999433
Marpal_utg000125g0168141	0.570333				-0.183459		-0.421379	0.999433
Marpal_utg000012g0031561	0.56982		-0.176169		0.0879977
Marpal_utg000013g0034561	0.568912	0.99986	0.615098	0.674095	-0.111573	0.999492	-0.118992	0.999433
Marpal_utg000058g0100481	0.59848	0.70787	1.04795	0.00652119	0.0722556	0.999492	-0.125994	0.999433
Marpal_utg000160g0183941	0.56818	0.99545	0.945814	0.0762193	0.828293	0.00713799	0.390907	0.999433
Marpal_utg000024g0059111	0.56808				-0.167537		-0.469411	0.999433
Marpal_utg000068g0113801	0.567453
Marpal_utg000004g0007531	0.566623		-0.230057		-0.32234	0.999492	-0.778881	0.999433
Marpal_utg000035g0070691	0.56636		0.0515783		-0.148711		-0.11836	0.999433
Marpal_utg000050g0088311	0.599329	0.305657	1.04423	7.16e-05	-0.108543	0.999492	-0.224941	0.999433
Marpal_utg000017g0042131	0.71927	0.170915	1.04307	0.00126121	-0.0948777	0.999492	-0.16463	0.999433
Marpal_utg000123g0166611	0.564068	0.99986	0.00332819	0.999496	-0.0847024	0.999492	0.212755	0.999433
Marpal_utg000030g0065091	0.563986	0.99986	0.773628	0.585656	-0.218641	0.999492	-0.381954	0.999433
Marpal_utg000049g0087671	0.562639	0.99986	0.637357	0.617688	0.110752	0.999492	-0.266034	0.999433
Marpal_utg000017g0042891	0.562402	0.99986	0.316174	0.902052	0.0367813	0.999492	-0.299947	0.999433
Marpal_utg000064g0106681	0.561342	0.99986	0.315149	0.887919	-0.136416	0.999492	-0.0419024	0.999433
Marpal_utg000019g0052901	0.75359	0.0158045	1.03965	0.000344689	0.306207	0.941874	0.294327	0.999433
Marpal_utg000005g0010041	0.559267	0.99986	0.769784	0.160823	0.00328406	0.999492	-0.0594287	0.999433
Marpal_utg000045g0081911	0.559089	0.99986	-0.0661046	0.983964	-0.213845	0.999492	-0.277745	0.999433
Marpal_utg000086g0139261	0.624127	0.0932425	1.03426	0.000147264	-0.100531	0.999492	-0.271626	0.999433
Marpal_utg000050g0088871	0.558443		0.81482		-0.063087	0.999492	0.42525	0.999433
Marpal_utg000006g0014161	0.558073	0.99986	-0.0516432	0.986724	-0.0996664	0.999492	-0.448109	0.999433
Marpal_utg000058g0099631	0.557857		0.645507		-0.274861	0.999492	0.163649	0.999433
Marpal_utg000086g0139221	0.557011	0.99986	-0.334505	0.902052	0.0982412	0.999492	0.0875558	0.999433
Marpal_utg000179g0197791	0.556913		0.693281
Marpal_utg000004g0008321	0.407389	0.99986	1.02996	0.0258713	-0.0210449	0.999492	-0.037412	0.999433
Marpal_utg000098g0147811	0.656137	0.175877	1.02408	0.00455067	0.278879	0.999492	0.0679932	0.999433
Marpal_utg000026g0061171	0.443739	0.487305	1.02197	2.07e-07	0.0453994	0.999492	-0.0308261	0.999433
Marpal_utg000017g0041641	0.553007	0.0303645	1.02194	2.31e-08	-0.0742569	0.999492	-0.223891	0.999433
Marpal_utg000080g0132241	0.552959
Marpal_utg000019g0052761	0.552455		-0.221708	0.94685	-0.203259	0.999492	-0.544771	0.999433
Marpal_utg000010g0025291	0.552097		-0.105004		0.352974	0.999492	-0.739163	0.999433
Marpal_utg000049g0085801	0.551476	0.99986	-0.0122203	0.998522	-0.425859	0.999492	-0.631931	0.999433
Marpal_utg000011g0025811	0.551243						0.524447	0.999433
Marpal_utg000024g0059401	0.551103	0.99986	0.266613	0.919523	0.115654	0.999492	-0.032495	0.999433
Marpal_utg000052g0092991	0.551103		0.499787	0.835363	0.161622	0.999492	-0.153649	0.999433
Marpal_utg000005g0010871	0.550638				-0.101561
Marpal_utg000079g0131021	0.550231	0.99986	-0.352142	0.892642	0.275949	0.999492	0.188138	0.999433
Marpal_utg000075g0125631	0.549691
Marpal_utg000108g0154461	0.549179	0.99986	-0.312619	0.806978	0.2085	0.999492	-0.324173	0.999433
Marpal_utg000010g0021081	0.549109	0.99986	0.528464	0.592341	-0.059732	0.999492	-0.215687	0.999433
Marpal_utg000079g0130341	0.548355		0.0968753	0.977681	-0.121286	0.999492	0.366893	0.999433
Marpal_utg000002g0003701	0.548248	0.99986	0.0829446	0.974536	0.172018	0.999492	0.201992	0.999433
Marpal_utg000077g0128331	0.54726		-1.21414		-0.470034	0.999492	-0.045678	0.999433
Marpal_utg000111g0156931	0.546824		0.162595		-0.366255	0.999492	-0.403298	0.999433
Marpal_utg000184g0200501	0.690974	2.48028e-05	1.02047	4.53e-09	-0.254791	0.323274	-0.27056	0.999433
Marpal_utg000130g0171231	0.54632		-0.569707		0.497432	0.999492	-0.461823	0.999433
Marpal_utg000069g0117271	0.545954	0.99986	0.0336108	0.991002	-0.114228	0.999492	-0.777087	0.999433
Marpal_utg000054g0095061	0.392632	0.99986	1.01872	0.0320742	0.0762927	0.999492	-0.0589438	0.999433
Marpal_utg000024g0059721	0.545142	0.99986	0.151763	0.95456	-0.0286324	0.999492	-0.0654682	0.999433
Marpal_utg000010g0023061	0.545136	0.99986	0.208515	0.856496	0.399069	0.45734	0.0811443	0.999433
Marpal_utg000015g0038181	0.625926	0.0014868	1.01618	3.15e-09	0.0957219	0.999492	0.0513005	0.999433
Marpal_utg000106g0153321	0.544148		0.381297	0.902884	-0.389506	0.999492	-0.347139	0.999433
Marpal_utg000077g0126781	0.646474	0.123224	1.0123	0.000333211	0.000670626	0.999929	-0.151973	0.999433
Marpal_utg000040g0075741	0.543815		0.524395	0.795652	-0.173426	0.999492	-0.303281	0.999433
Marpal_utg000061g0105011	0.543794				-0.307143		-0.454555	0.999433
Marpal_utg000068g0115541	0.543627	0.99986	-0.0903621	0.97405	-0.455643	0.999492	-0.540516	0.999433
Marpal_utg000079g0131211	0.357728	0.99986	1.01094	0.00375879	0.0968576	0.999492	-0.138189	0.999433
Marpal_utg000096g0146621	0.542994	0.99986	-0.30151	0.904839	-0.0554162	0.999492	-0.146599	0.999433
Marpal_utg000141g0176141	0.345999	0.99986	1.00382	0.0360277	-0.128344	0.999492	-0.0790619	0.999433
Marpal_utg000083g0137261	0.541963				-0.238668		-0.483741	0.999433
Marpal_utg000103g0151001	0.541408		0.171911	0.95999	-0.0159401	0.999492	-0.10595	0.999433
Marpal_utg000069g0116271	0.540631		-0.295073		-0.304639	0.999492	-0.326307	0.999433
Marpal_utg000139g0174071	0.540066	0.907215	0.354937	0.684391	-0.0498016	0.999492	-0.181374	0.999433
Marpal_utg000054g0094891	0.535235	0.00583105	1.0016	0.000133893	0.0511768	0.999492	-0.0577899	0.999433
Marpal_utg000012g0029731	0.32179	0.99986	1.00125	3.04e-05	0.0770898	0.999492	-0.0441955	0.999433
Marpal_utg000074g0124011	0.538464
Marpal_utg000077g0126721	0.538413	0.99986	1.23291	0.0595939	-0.106233	0.999492	0.0855549	0.999433
Marpal_utg000012g0029011	0.538131	0.99986	0.157311	0.967839	0.71454	0.999492	0.0810327	0.999433
Marpal_utg000082g0134781	0.537769		-0.131679		-0.275278		-0.63663	0.999433
Marpal_utg000051g0091141	0.537659		0.25364	0.944143	-0.390174	0.999492	-0.00931115	0.999433
Marpal_utg000119g0165291	0.537463	0.99986	0.414795	0.811571	-0.360165	0.191675	-0.417839	0.999433
Marpal_utg000005g0013451	0.537333		-0.0223635		-0.108006	0.999492	-0.686852	0.999433
Marpal_utg000098g0147751	0.537294		0.512393		0.274549	0.999492	-0.19218	0.999433
Marpal_utg000070g0118131	0.733754	0.487305	0.995624	0.0320422	-0.027811	0.999492	0.324291	0.999433
Marpal_utg000099g0148781	0.536971		0.144749		0.69941	0.999492	-0.332766	0.999433
Marpal_utg000159g0183621	0.536745		-0.000361539		0.0887516	0.999492	-0.403985	0.999433
Marpal_utg000049g0086071	0.535728	0.99986	-0.25064	0.919523	-0.0466443	0.999492	-0.287218	0.999433
Marpal_utg000050g0088161	0.722228	0.00911292	0.994676	9.21e-06	0.174539	0.942029	0.102505	0.999433
Marpal_utg000049g0085321	0.53463				0.531143	0.999492	-0.851673	0.999433
Marpal_utg000068g0115491	0.534098	0.867219	0.226144	0.891588	0.0692244	0.999492	-0.235386	0.999433
Marpal_utg000050g0088661	0.576604	0.954343	0.969629	0.00833442	-0.26936	0.999492	-0.289399	0.999433
Marpal_utg000078g0130021	0.533493		-0.314519		-0.244875	0.999492	-1.00621	0.999433
Marpal_utg000067g0110151	0.53211		0.250197	0.936555	-0.107694	0.999492	0.156435	0.999433
Marpal_utg000119g0165101	0.530206	0.99986	0.96186	0.0161357	0.115557	0.999492	0.289535	0.999433
Marpal_utg000053g0094161	0.530804	0.99986	0.722119	0.247866	0.159321	0.999492	-0.122429	0.999433
Marpal_utg000077g0128451	0.530691	0.851809	0.422688	0.456488	0.108755	0.999492	0.129483	0.999433
Marpal_utg000012g0028071	0.481152	0.99986	0.958599	0.00314368	-0.444907	0.999492	-0.284611	0.999433
Marpal_utg000140g0175161	0.529534		0.440681	0.867429	0.00507417	0.999492	-1.3042	0.999433
Marpal_utg000101g0150281	0.606301	0.636291	0.946431	0.00789002	0.136442	0.999492	0.124934	0.999433
Marpal_utg000029g0062201	0.52939	0.85357	0.519964	0.476228	0.00374155	0.999492	-0.0574934	0.999433
Marpal_utg000089g0140491	0.529328	0.99986	-0.111578	0.982414	-0.0141031	0.999492	-0.804682	0.999433
Marpal_utg000002g0002761	0.409575	0.99986	0.942122	0.00306719	-0.0679581	0.999492	-0.188513	0.999433
Marpal_utg000198g0202761	0.527741		0.186106	0.959308	0.112032	0.999492	-0.756164	0.999433
Marpal_utg000014g0037261	0.527422				-0.181411		-0.483298	0.999433
Marpal_utg000109g0155521	0.654437	0.948787	0.941485	0.00825064	0.507343	0.541359	-0.0194263	0.999433
Marpal_utg000069g0117401	0.526892		0.926228	0.695718	0.0195119	0.999492	0.0368522	0.999433
Marpal_utg000151g0180211	0.526366	0.99986	1.13293	0.172054	0.0450504	0.999492	-0.316933	0.999433
Marpal_utg000074g0124021	0.526357	0.99986	0.192583	0.950262	-0.0722659	0.999492	-0.151546	0.999433
Marpal_utg000080g0133401	0.526335	0.99986	0.323064	0.653792	0.151294	0.999492	0.123694	0.999433
Marpal_utg000070g0118161	0.52557		0.00855052		-0.148795	0.999492	-0.804997	0.999433
Marpal_utg000010g0022961	0.524222	0.99986	0.261978	0.904286	-0.0935565	0.999492	0.225735	0.999433
Marpal_utg000019g0052951	0.523809				0.0252104	0.999492
Marpal_utg000058g0101191	0.522918	0.99986	-0.0303193	0.993539	-0.10151	0.999492	-0.146255	0.999433
Marpal_utg000008g0016671	0.641958	0.629829	0.940037	0.00111323	0.198367	0.999492	0.00775567	0.999433
Marpal_utg000033g0068171	0.522351	0.64315	0.666401	0.117393	-0.246819	0.999492	-0.413812	0.999433
Marpal_utg000137g0173091	0.521369		0.371335	0.907958	-0.385351	0.999492	-0.275138	0.999433
Marpal_utg000060g0101981	0.521291	0.99986	0.143728	0.952772	0.220896	0.999492	-0.183824	0.999433
Marpal_utg000067g0111901	0.521058	0.99986	0.218336	0.9087	0.172938	0.999492	0.0734752	0.999433
Marpal_utg000055g0096801	0.519186	0.99986	0.768323	0.536187	-0.0694328	0.999492	-0.112839	0.999433
Marpal_utg000140g0174601	0.369738	0.99986	0.936133	0.0284452	-0.176461	0.575797	-0.211708	0.999433
Marpal_utg000012g0027461	0.518737	0.99986	0.220442	0.932714	-0.129627	0.999492	-0.224255	0.999433
Marpal_utg000074g0123571	0.518152		0.97293		-0.0123294		-0.294398	0.999433
Marpal_utg000010g0021831	0.482892	0.804437	0.935774	1.29e-05	0.0868896	0.999492	-0.0136032	0.999433
Marpal_utg000082g0135321	0.51794	0.99986	0.508508	0.725686	0.43008	0.999492	-0.022018	0.999433
Marpal_utg000012g0030421	0.54448	0.00903869	0.935358	8.88e-09	0.16329	0.999492	0.037717	0.999433
Marpal_utg000018g0048451	0.517195				0.0582563		-0.16255	0.999433
Marpal_utg000012g0027421	0.517017	0.99986	0.0901244	0.977681	0.359453	0.999492	-0.32993	0.999433
Marpal_utg000013g0032571	0.516438		0.449151		0.0903789	0.999492	-0.329935	0.999433
Marpal_utg000019g0052891	0.516146	0.99986	0.619617	0.378632	0.325372	0.020036	0.127592	0.999433
Marpal_utg000075g0124961	0.516047				0.179221	0.999492	-0.368798	0.999433
Marpal_utg000061g0104601	0.620663	0.292729	0.935093	3.49e-06	0.340158	0.136173	0.117006	0.999433
Marpal_utg000067g0111971	0.515712	0.99986	0.341408	0.893078	-0.292585	0.999492	-0.657661	0.999433
Marpal_utg000030g0062971	0.514928		-0.414359		-0.224297	0.999492	-0.604118	0.999433
Marpal_utg000113g0159261	0.514691		0.0621922
Marpal_utg000106g0153771	0.514378	0.99986	0.849362	0.340976	-0.142316	0.999492	-0.290985	0.999433
Marpal_utg000064g0106461	0.514246	0.99986	1.18456	0.16136	0.101526	0.999492	-0.489735	0.999433
Marpal_utg000067g0112281	0.512834	0.99545	0.283895	0.900457	0.157759	0.999492	0.193862	0.999433
Marpal_utg000146g0177981	0.512682	0.99986	0.129934	0.953713	-0.208473	0.999492	0.0565967	0.999433
Marpal_utg000143g0177071	0.512343	0.99986	0.103565	0.975285	-0.204833	0.999492	0.0219873	0.999433
Marpal_utg000017g0042351	0.511797	0.99986	-0.537131	0.776684	0.0908056	0.999492	-0.401744	0.999433
Marpal_utg000010g0024111	0.511725	0.99986	0.293539	0.897084	-0.36103	0.999492	0.333903	0.999433
Marpal_utg000082g0135041	0.511713	0.99986	0.0730771	0.982842	-0.592303	0.999492	-0.119272	0.999433
Marpal_utg000002g0002551	0.511659	0.99986	-0.363544	0.899315	-0.102064	0.999492	-0.044102	0.999433
Marpal_utg000024g0059731	0.91544	0.00559449	0.933875	0.00849185	-0.0699103	0.999492	0.0300569	0.999433
Marpal_utg000010g0020451	0.443769	0.99986	0.9317	0.0149161	0.95233	3.64566e-10	0.373924	0.999433
Marpal_utg000050g0089411	0.510129	0.99986	-0.200767	0.94053	0.0417784	0.999492	-0.986264	0.999433
Marpal_utg000079g0131641	0.510074	0.16055	1.6536	0.375199	0.0350388	0.999492	-0.0274744	0.999433
Marpal_utg000083g0136351	0.509893	0.99986	0.273052	0.776684	0.147052	0.999492	0.247707	0.999433
Marpal_utg000136g0172791	0.509812		0.311096		-0.123037	0.999492	-1.02352	0.999433
Marpal_utg000075g0125621	0.789619	0.300644	0.919935	0.0154591	0.0689766	0.999492	-0.239918	0.999433
Marpal_utg000075g0125741	0.508215				-0.208872
Marpal_utg000041g0078691	0.508054		1.2569	0.223794	-0.80871	0.976214	-0.287806	0.999433
Marpal_utg000150g0179931	0.507882		-0.0280238		-0.0220402	0.999492	0.041408	0.999433
Marpal_utg000116g0161481	0.507084	0.99986	0.0405584	0.990102	0.442634	0.999492	-0.298381	0.999433
Marpal_utg000004g0007981	0.506487				-0.787865		0.333241	0.999433
Marpal_utg000139g0174051	0.505854		0.694202		-0.575316	0.999492	-0.156305	0.999433
Marpal_utg000138g0173791	0.505723	0.99986	0.754724	0.664848	1.79354	0.151997	0.192059	0.999433
Marpal_utg000079g0130511	0.505408		-0.412446		-0.706635	0.999492	-0.455593	0.999433
Marpal_utg000154g0181651	0.50533	0.166467	0.107355	0.968672	0.026177	0.999492	-0.508562	0.999433
Marpal_utg000054g0095191	0.504614	0.99986	0.653291	0.123758	0.177188	0.887942	0.181052	0.999433
Marpal_utg000001g0000161	0.504185	0.969156	0.654601	0.144801	0.0671243	0.999492	0.0473027	0.999433
Marpal_utg000049g0086941	0.503801	0.985826	0.719289	0.108277	0.0539683	0.999492	-0.0298669	0.999433
Marpal_utg000101g0149791	0.503507	0.257612	0.551247	0.281149	-0.076604	0.999492	-0.179991	0.999433
Marpal_utg000012g0029871	0.502925	0.99986	0.779103	0.899913	-0.342477	0.999492	-0.629468	0.999433
Marpal_utg000058g0100741	0.290287	0.99986	0.919758	0.00291019	-0.00736684	0.999492	-0.101025	0.999433
Marpal_utg000225g0206231	0.500978	0.99986	-0.63837	0.779313	-0.332918	0.999492	-0.203089	0.999433
Marpal_utg000043g0080471	0.499907		-0.404612		-0.0913104	0.999492	-0.46984	0.999433
Marpal_utg000035g0071211	0.499703		0.224426	0.945448	-0.161955	0.999492	-0.39046	0.999433
Marpal_utg000012g0028311	0.499532		0.193485		-0.0545103	0.999492	0.116734	0.999433
Marpal_utg000008g0018641	0.498887		-0.589822		-0.0358023	0.999492	-0.157051	0.999433
Marpal_utg000063g0106071	0.498374	0.99986	0.849098	0.120227	-0.0511613	0.999492	-0.304564	0.999433
Marpal_utg000032g0065551	0.497864	0.99986	0.787473	0.5515	-0.689157	0.999492	-0.408378	0.999433
Marpal_utg000070g0118591	0.497741	0.99986	0.364079	0.896207	0.0500884	0.999492	0.299433	0.999433
Marpal_utg000106g0153571	0.497471
Marpal_utg000008g0017341	0.496955	0.99986	0.280586	0.725686	0.129802	0.999492	0.0937164	0.999433
Marpal_utg000116g0161611	0.496907	0.99986	0.665439	0.645194	-0.380753	0.999492	-0.264607	0.999433
Marpal_utg000058g0100491	0.496389	0.99986	0.558546	0.725686	-0.235327	0.999492	-0.0556874	0.999433
Marpal_utg000017g0044861	0.208109	0.99986	0.918329	1.63e-05	0.0378241	0.999492	-0.0350071	0.999433
Marpal_utg000128g0170111	0.495574		0.317398	0.899913	0.283647	0.999492	-0.00888397	0.999433
Marpal_utg000078g0129991	0.495219		0.0567942		-0.0602817	0.999492	-0.735693	0.999433
Marpal_utg000020g0054411	0.49463				-0.204633
Marpal_utg000070g0118411	0.494601	0.99986	0.362239	0.876948	0.016811	0.999492	0.0802189	0.999433
Marpal_utg000167g0185971	0.606857	0.0312779	0.915222	2.58e-06	0.0396132	0.999492	-0.0318208	0.999433
Marpal_utg000042g0079561	0.493778	0.99986	0.0239702	0.99607	0.319449	0.999492	-0.0459296	0.999433
Marpal_utg000017g0044751	0.493751	0.99986	0.0724645	0.986246	0.0767895	0.999492	-0.372438	0.999433
Marpal_utg000069g0116541	0.493623	0.99986	0.560395	0.592341	-0.161687	0.999492	-0.30932	0.999433
Marpal_utg000062g0105611	0.493337	0.330931	0.620911	0.198258	-0.450323	0.0809388	-0.616718	0.947088
Marpal_utg000179g0197701	0.492842		0.330928		-0.631892		-0.212719	0.999433
Marpal_utg000010g0022561	0.492009		-0.341998	0.902884	0.499347	0.999492	-0.202822	0.999433
Marpal_utg000044g0080541	0.491573	0.99986	-0.0725226	0.982414	-0.25329	0.999492	-0.0395554	0.999433
Marpal_utg000024g0059541	0.490122		0.0888788		0.0365327	0.999492	-0.00793089	0.999433
Marpal_utg000055g0096231	0.489198	0.99986	1.05458	0.13202	-0.219912	0.999492	-0.595103	0.999433
Marpal_utg000109g0154731	0.48896	0.81897	0.705375	0.0686716	-0.108141	0.999492	-0.0927159	0.999433
Marpal_utg000101g0149781	0.488286	0.99986	0.697498	0.152064	-0.344061	0.999492	-0.489769	0.999433
Marpal_utg000067g0112721	0.488232				-0.123322	0.999492
Marpal_utg000137g0173391	0.488006	0.99986	-0.681706	0.848805	-0.177689	0.999492	-0.172085	0.999433
Marpal_utg000051g0091871	0.487885	0.720625	0.681685	0.0543832	-0.076704	0.999492	-0.284279	0.999433
Marpal_utg000006g0015041	0.461579	0.688119	0.914098	0.00068254	-0.0653814	0.999492	-0.105247	0.999433
Marpal_utg000118g0163791	0.487382	0.99986	-0.197642	0.870831	0.113961	0.999492	-0.0615316	0.999433
Marpal_utg000075g0124551	0.486609	0.99986	0.874209	0.174916	-0.204531	0.999492	-0.0485293	0.999433
Marpal_utg000140g0174801	0.486096	0.99986	-0.0873736	0.971511	-0.160066	0.999492	-0.400418	0.999433
Marpal_utg000095g0146311	0.486085	0.836676	0.723373	0.0572506	0.171819	0.999492	-0.131755	0.999433
Marpal_utg000126g0168681	0.485849	0.864502	0.261891	0.766816	0.108454	0.999492	0.0234294	0.999433
Marpal_utg000013g0034631	0.485815	0.99986	-0.419429	0.775661	-0.238884	0.999492	-0.00245838	0.999433
Marpal_utg000003g0005751	0.485549	0.161757	0.529342	0.0513825	0.0785645	0.999492	0.022725	0.999433
Marpal_utg000171g0192341	0.485478	0.99986	-0.561188	0.731126	0.0979151	0.999492	-0.234574	0.999433
Marpal_utg000010g0023111	0.485241	0.753252	0.65077	0.0501654	0.0561326	0.999492	-0.195399	0.999433
Marpal_utg000109g0155801	0.484933	0.99986	-0.0805282	0.970814	0.27629	0.999492	-0.0644642	0.999433
Marpal_utg000084g0137591	0.756924	0.796042	0.912324	0.00155572	0.464856	0.999492	0.377078	0.999433
Marpal_utg000065g0107861	0.484845		0.754251		0.246118	0.999492	0.16284	0.999433
Marpal_utg000053g0093641	0.484614	0.99986	-0.170967	0.930935	-0.126687	0.999492	-0.526908	0.999433
Marpal_utg000002g0000921	0.484517	0.99986	0.386451	0.79397	-0.23067	0.999492	0.0260224	0.999433
Marpal_utg000015g0039211	0.484005		-0.216304	0.950415	0.0767938	0.999492	0.167864	0.999433
Marpal_utg000017g0042071	0.483576	0.69912	0.221326	0.939987	-0.18652	0.999492	-0.334095	0.999433
Marpal_utg000069g0116451	0.483403		-0.0915554		-0.673095		0.26924	0.999433
Marpal_utg000125g0168321	0.483241	0.99986	0.350965	0.864427	-0.208921	0.999492	-0.36055	0.999433
Marpal_utg000013g0033161	0.418144	0.549387	0.911189	2.88e-06	-0.129078	0.999492	-0.0586812	0.999433
Marpal_utg000017g0044231	0.48295	0.0975944	0.445235	0.561901	-0.0477516	0.999492	-0.00859314	0.999433
Marpal_utg000036g0071881	0.482922	0.99986	-0.472497	0.835363	-0.128197	0.999492	-0.433016	0.999433
Marpal_utg000005g0012241	0.579764	0.99986	0.910889	0.0194494	0.0874381	0.999492	-0.176253	0.999433
Marpal_utg000035g0069811	0.482714	0.99986	0.640973	0.456488	-0.0720796	0.999492	-0.0309849	0.999433
Marpal_utg000153g0181281	0.482698	0.99986	0.529397	0.755337	0.0332511	0.999492	-0.24555	0.999433
Marpal_utg000036g0072911	0.481477		0.00515814		-0.440057
Marpal_utg000057g0098961	0.650358	0.411363	0.910396	0.0129606	-0.179899	0.999492	-0.0741114	0.999433
Marpal_utg000075g0125841	0.760538	0.0993061	0.910081	0.0017571	0.157216	0.999492	-0.0379159	0.999433
Marpal_utg000104g0151901	0.587301	0.229979	0.907844	0.000149149	0.440906	0.00500412	0.327829	0.527529
Marpal_utg000185g0201711	0.480791	0.99986	-0.229274	0.903872	-0.0183442	0.999492	-0.312592	0.999433
Marpal_utg000041g0078381	0.48079	0.531724	0.580291	0.276277	-0.179475	0.999492	-0.159702	0.999433
Marpal_utg000077g0129041	0.480294	0.99986	-0.422528	0.872401	-0.339278	0.999492	-0.189029	0.999433
Marpal_utg000004g0009011	0.480108	0.99986	-0.68935	0.679386	0.318253	0.999492	0.393622	0.999433
Marpal_utg000019g0051941	0.479922	0.957001	0.581818	0.674547	-0.0259599	0.999492	-0.114634	0.999433
Marpal_utg000139g0174341	0.479838		0.00728871		-0.561672	0.999492	-0.868993	0.999433
Marpal_utg000049g0083631	0.479234		0.293057		-1.22966		-0.1768	0.999433
Marpal_utg000067g0112671	0.699435	0.102895	0.90746	0.000189126	0.0632357	0.999492	-0.0845422	0.999433
Marpal_utg000018g0049091	0.479039	0.99986	0.901454	0.636068	0.0181735	0.999492	-0.0943788	0.999433
Marpal_utg000090g0142261	0.478849	0.755349	0.442438	0.485685	-0.21194	0.999492	-0.0659407	0.999433
Marpal_utg000087g0139791	0.478406	0.99986	-0.673629	0.73396	-0.38816	0.999492	-0.719237	0.999433
Marpal_utg000017g0045551	0.478252	0.792418	0.373154	0.568155	0.228998	0.999492	-0.00655868	0.999433
Marpal_utg000065g0108301	0.478129	0.99986	0.748849	0.522869	-0.181016	0.999492	-0.517859	0.999433
Marpal_utg000040g0075971	0.478128		0.0776534	0.985866	0.37545	0.999492	-0.0439366	0.999433
Marpal_utg000127g0169371	0.478081	0.99986	-0.207034	0.919523	0.0904648	0.999492	0.125933	0.999433
Marpal_utg000093g0144821	0.527096	0.60425	0.903408	0.010395	-0.0240438	0.999492	-0.0482262	0.999433
Marpal_utg000030g0063561	0.477697	0.99986	0.223251	0.930106	-0.098215	0.999492	-0.290473	0.999433
Marpal_utg000155g0182181	0.477473	0.99986	0.357941	0.546084	0.163672	0.983756	0.000108061	0.999742
Marpal_utg000039g0075221	0.477274	0.99986	-0.296416	0.936555	-0.542771	0.999492	-0.436843	0.999433
Marpal_utg000034g0069171	0.476969		0.74784	0.719798	0.293548	0.999492	-0.691516	0.999433
Marpal_utg000017g0042921	0.47643	0.330339	0.455467	0.210804	0.0428821	0.999492	-0.0373303	0.999433
Marpal_utg000103g0151301	0.475238	0.99986	-0.275544	0.773428	0.187349	0.895224	-0.00350406	0.999433
Marpal_utg000025g0060921	0.475171		0.053142		0.31162		-1.23728	0.999433
Marpal_utg000024g0059591	0.474663	0.85077	0.327801	0.680649	0.160184	0.999492	0.169033	0.999433
Marpal_utg000004g0008391	0.472808	0.99986	0.390831	0.870173	-0.13198	0.999492	0.195119	0.999433
Marpal_utg000049g0087201	0.472452	0.99986	0.789668	0.0603666	0.734305	0.000229089	0.460732	0.999433
Marpal_utg000113g0159021	0.472446		0.553761		-0.0923505	0.999492	0.25296	0.999433
Marpal_utg000219g0203871	0.472423				-0.224207		0.241971	0.999433
Marpal_utg000018g0050171	0.472012	0.99986	-0.396163	0.875869	-0.222179	0.999492	-0.442092	0.999433
Marpal_utg000097g0147371	0.471667	0.99986	0.119077	0.965438	-0.202262	0.999492	-0.14203	0.999433
Marpal_utg000013g0032071	0.471594	0.99986	-0.00161832	0.999496	0.0463977	0.999492	-0.201382	0.999433
Marpal_utg000013g0034191	0.471446	0.99986	0.0162821	0.993539	0.20048	0.999492	-0.0916049	0.999433
Marpal_utg000003g0005471	0.311328	0.814785	0.903197	0.0190419	-0.00277751	0.999492	-0.0493089	0.999433
Marpal_utg000051g0091921	0.470522	0.99986	0.298944	0.835363	0.0672854	0.999492	-0.321295	0.999433
Marpal_utg000005g0013441	0.668679	0.540608	0.90065	0.00418928	0.0254177	0.999492	-0.0790624	0.999433
Marpal_utg000086g0138761	0.47027		-0.157978		-0.0940195	0.999492	-0.60167	0.999433
Marpal_utg000051g0090031	0.470111	0.99986	0.470438	0.789005	0.186084	0.999492	-0.355456	0.999433
Marpal_utg000125g0168071	0.469868		-0.596086		0.441718	0.999492	0.22779	0.999433
Marpal_utg000024g0059361	0.451741	0.720625	0.900307	0.000975513	-0.23356	0.999492	-0.168739	0.999433
Marpal_utg000084g0138031	0.468494		0.221109	0.944143	-0.126678	0.999492	0.0871529	0.999433
Marpal_utg000004g0009631	0.468063		-0.334338		0.600073		-0.951698	0.999433
Marpal_utg000068g0113621	0.468031	0.99986	0.685415	0.139918	-0.14492	0.999492	-0.114522	0.999433
Marpal_utg000077g0129161	0.467816		0.268379	0.944143	-0.417738	0.999492	-0.132345	0.999433
Marpal_utg000126g0168961	0.46764		-0.434014	0.868174	-0.0620372	0.999492	-0.496528	0.999433
Marpal_utg000123g0166681	0.467599	0.582118	0.515614	0.0992213	0.0490174	0.999492	-0.0915175	0.999433
Marpal_utg000040g0076361	0.467286		0.198774	0.944885	-0.274035	0.999492	0.287858	0.999433
Marpal_utg000106g0153781	0.467251	0.99986	0.778736	0.0776573	-0.183894	0.999492	-0.186277	0.999433
Marpal_utg000084g0137441	0.467148	0.99986	0.0632228	0.971987	0.147995	0.999492	0.211869	0.999433
Marpal_utg000030g0064291	0.401115	0.494586	0.899625	0.00120768	0.0836807	0.999492	0.0382857	0.999433
Marpal_utg000004g0008031	0.466535	0.99986	-0.213271	0.904046	0.044979	0.999492	-0.0756239	0.999433
Marpal_utg000010g0022591	0.466299		0.350207	0.898987	0.108013	0.999492	-0.181151	0.999433
Marpal_utg000019g0054081	0.465271	0.99986	0.037064	0.991888	-0.181491	0.999492	-0.572779	0.999433
Marpal_utg000058g0099681	0.464952	0.99986	0.803642	0.437163	-0.463661	0.999492	-0.537807	0.999433
Marpal_utg000043g0080391	0.464921	0.99986	0.0380228	0.990234	-0.172956	0.999492	-0.255562	0.999433
Marpal_utg000012g0031331	0.464427	0.99986	-0.611673	0.737985	-0.215904	0.999492	-0.0385183	0.999433
Marpal_utg000055g0096981	0.464043	0.99986	0.121894	0.952772	-0.0734358	0.999492	-0.403159	0.999433
Marpal_utg000095g0146451	0.555714	0.0145006	0.893894	4.27e-07	-0.0579255	0.999492	-0.154126	0.999433
Marpal_utg000043g0079641	0.46363	0.99986	-0.553634	0.538454	-0.295162	0.911266	-0.393184	0.999433
Marpal_utg000150g0179941	0.463096	0.99986	-0.0678459	0.984147	-0.312239	0.999492	-0.348079	0.999433
Marpal_utg000025g0060971	0.46277	0.99986	-0.107944	0.969233	-0.414511	0.999492	-0.365854	0.999433
Marpal_utg000083g0137171	0.462143
Marpal_utg000089g0140621	0.461711		1.02537	0.481422	-0.137008	0.999492	-0.0771849	0.999433
Marpal_utg000123g0167001	0.461708	0.99986	-0.710093	0.486084	-0.0118311	0.999492	-0.430093	0.999433
Marpal_utg000040g0077521	0.278657	0.99986	0.893259	0.00444871	0.0334587	0.999492	0.13777	0.999433
Marpal_utg000171g0191951	0.461262	0.99986	-0.588905	0.893078	-0.126576	0.999492	0.0930099	0.999433
Marpal_utg000051g0089791	0.820162	0.144029	0.892304	0.0117152	0.197811	0.999492	0.192931	0.999433
Marpal_utg000005g0012141	0.460584		-0.292093		-1.00921	0.999492	-0.40358	0.999433
Marpal_utg000093g0145111	0.46056		0.199732		0.0283079	0.999492	-0.260359	0.999433
Marpal_utg000050g0088021	0.460412		0.215378		0.176311		-0.842939	0.999433
Marpal_utg000144g0177501	0.460328	0.99986	0.0200808	0.991959	-0.0732798	0.999492	-0.26983	0.999433
Marpal_utg000075g0125181	0.459382	0.99986	0.314226	0.835363	0.144532	0.999492	-0.106826	0.999433
Marpal_utg000010g0020171	0.459372		0.220134		-0.326862	0.999492	0.00315151	0.999433
Marpal_utg000002g0002841	0.458988	0.99986	0.476336	0.835387	0.175184	0.999492	-0.409414	0.999433
Marpal_utg000049g0084931	0.458944	0.99986	0.428163	0.822354	-0.064304	0.999492	0.104293	0.999433
Marpal_utg000080g0132161	0.457628	0.99986	0.191647	0.944143	0.145108	0.999492	0.529785	0.999433
Marpal_utg000010g0023511	0.456862		0.421815		-0.238082	0.999492	-0.206574	0.999433
Marpal_utg000096g0146631	0.45594		0.490318		0.0842163		-0.362583	0.999433
Marpal_utg000019g0051831	0.455686		0.137655		-0.497901	0.999492	-1.24352	0.999433
Marpal_utg000015g0038211	0.455306	0.99986	0.380518	0.869591	-0.0760737	0.999492	-0.0289007	0.999433
Marpal_utg000040g0077421	0.455203	0.99986	0.0906258	0.97352	-0.203724	0.999492	-0.223844	0.999433
Marpal_utg000125g0167931	0.454723	0.99986	-0.0981238	0.957322	0.0220614	0.999492	-0.557429	0.999433
Marpal_utg000127g0169221	0.452431	0.664641	0.433567	0.403169	0.00519141	0.999492	-0.127749	0.999433
Marpal_utg000012g0031671	0.451751		0.344539		-0.0106851	0.999492	-0.116393	0.999433
Marpal_utg000167g0186151	0.32514	0.99986	0.88677	0.00786883	0.0569808	0.999492	0.0266428	0.999433
Marpal_utg000010g0020351	0.451572		-0.184036		0.280818	0.999492	-0.0460532	0.999433
Marpal_utg000155g0182141	0.672948	0.833994	0.884848	0.00446977	0.251127	0.999492	-0.197042	0.999433
Marpal_utg000049g0087331	0.451002		-0.177124	0.96375	-0.203357	0.999492	-0.730771	0.999433
Marpal_utg000037g0073721	0.450909		-0.54191		-0.581886	0.999492	-0.662845	0.999433
Marpal_utg000069g0116361	0.448619	0.702601	0.871264	0.00246263	0.0637202	0.999492	-0.0100291	0.999433
Marpal_utg000040g0076151	0.45046		0.240765		0.0731413	0.999492	-0.0398513	0.999433
Marpal_utg000075g0126051	0.450357	0.99986	0.731467	0.405451	-0.601328	0.999492	0.113653	0.999433
Marpal_utg000004g0008821	0.448938	0.99986	0.321196	0.704023	-0.0886249	0.999492	-0.106278	0.999433
Marpal_utg000024g0058681	0.221862	0.99986	0.868317	0.0169219	0.0328015	0.999492	-0.0819857	0.999433
Marpal_utg000086g0139401	0.44847		0.115337	0.976108	-0.29312	0.999492	0.424144	0.999433
Marpal_utg000067g0111351	0.448413	0.99986	0.290914	0.847115	0.043322	0.999492	0.264021	0.999433
Marpal_utg000018g0047251	0.448275	0.99986	-0.422856	0.749155	-0.196618	0.999492	-0.0167842	0.999433
Marpal_utg000058g0099881	0.448258	0.99986	0.689076	0.482029	0.134674	0.999492	-0.17274	0.999433
Marpal_utg000051g0091211	0.447938	0.99986	0.198056	0.786517	-0.0760501	0.999492	-0.00752759	0.999433
Marpal_utg000098g0148131	0.647483	0.60425	0.865932	0.0243808	0.345565	0.0375622	0.385966	0.999433
Marpal_utg000011g0026141	0.447328		0.0756606		-0.587692	0.999492	-0.323673	0.999433
Marpal_utg000044g0081011	0.446938	0.555983	0.398619	0.731115	0.00167967	0.999492	-0.052014	0.999433
Marpal_utg000017g0041781	0.446681	0.99986	-1.01149	0.626568	-0.245164	0.999492	-0.0802437	0.999433
Marpal_utg000083g0136261	0.446552		0.27554		-0.326984		-0.302427	0.999433
Marpal_utg000039g0075181	0.446513		-0.1359		-0.382111	0.999492	-0.87817	0.999433
Marpal_utg000008g0018601	0.446465
Marpal_utg000040g0076141	0.446217		0.187457	0.957082	0.285514	0.999492	0.0150697	0.999433
Marpal_utg000097g0146821	0.4461	0.99986	0.0491935	0.990128	0.270349	0.999492	0.181417	0.999433
Marpal_utg000116g0161901	0.445671	0.99986	0.0371514	0.990128	-0.14124	0.999492	-0.00356544	0.999433
Marpal_utg000017g0042641	0.445061	0.99986	0.198425	0.892663	0.0915748	0.999492	-0.0152378	0.999433
Marpal_utg000049g0084251	0.596833	0.385381	0.865173	0.000517865	-0.0491997	0.999492	-0.0759028	0.999433
Marpal_utg000050g0088591	0.44384		-0.128475	0.968296	0.0568086	0.999492	-0.900581	0.999433
Marpal_utg000002g0002971	0.443784	0.99986	0.269592	0.933429	0.0105859	0.999492	-0.391126	0.999433
Marpal_utg000050g0088831	0.372988	0.56655	0.864213	0.000229968	0.0603242	0.999492	-0.0849843	0.999433
Marpal_utg000035g0069901	0.0304274	0.99986	0.855713	0.0219461	-0.285809	0.960593	-0.0682004	0.999433
Marpal_utg000055g0096061	0.443148		-0.446812		-0.402064	0.999492	-0.242004	0.999433
Marpal_utg000075g0125641	0.518145	0.681379	0.855448	0.0019257	-0.0256315	0.999492	0.11739	0.999433
Marpal_utg000064g0106651	0.441651	0.941382	0.659746	0.215211	-0.343094	0.999492	-0.356862	0.999433
Marpal_utg000149g0179561	0.441491	0.81897	0.272171	0.581142	0.0951798	0.999492	0.0342296	0.999433
Marpal_utg000139g0174241	0.441401		-0.0433207	0.991593	-0.095077	0.999492	-0.162462	0.999433
Marpal_utg000137g0173371	0.441225		0.106899		-0.574364	0.999492	-0.253651	0.999433
Marpal_utg000008g0016891	0.580807	0.681379	0.852652	0.00239909	0.194531	0.999492	-0.0997807	0.999433
Marpal_utg000068g0114561	0.439489	0.99986	-0.150123	0.875822	0.216289	0.999492	-0.210695	0.999433
Marpal_utg000068g0113121	0.564842	0.633307	0.851729	0.00644821	0.00548196	0.999492	-0.086239	0.999433
Marpal_utg000049g0086311	0.438868		0.684159		-0.632362	0.999492	-0.270255	0.999433
Marpal_utg000012g0027711	0.438323	0.99986	-0.113731	0.967839	0.252125	0.999492	-0.0782413	0.999433
Marpal_utg000080g0132401	0.437913		-0.433192		0.0142779		-0.577201	0.999433
Marpal_utg000077g0127871	0.436651	0.99986	0.949225	0.281149	-0.0869499	0.999492	-0.357862	0.999433
Marpal_utg000082g0135371	0.427272	0.655359	0.851206	0.000318789	0.0916516	0.999492	0.107237	0.999433
Marpal_utg000012g0030641	0.435877	0.99986	0.385792	0.723057	0.065577	0.999492	0.167381	0.999433
Marpal_utg000008g0018791	0.435571	0.99986	0.321477	0.888498	-0.193422	0.999492	-0.482077	0.999433
Marpal_utg000046g0082541	0.43542		0.690647	0.855741	-0.00896552	0.999492	-0.107038	0.999433
Marpal_utg000019g0052121	0.435298		1.25594	0.111271	0.0293528	0.999492	-0.595475	0.999433
Marpal_utg000051g0090271	0.435215	0.99986	-1.22527	0.518887	-0.299747	0.999492	-0.893636	0.999433
Marpal_utg000051g0091731	0.435128				-0.404577		-0.533329	0.999433
Marpal_utg000015g0039791	0.435032	0.99986	1.30603	0.156529	0.264095	0.999492	0.449099	0.999433
Marpal_utg000019g0052431	0.435029		-0.161145		0.165534	0.999492	-0.165928	0.999433
Marpal_utg000090g0142131	0.434807	0.99986	0.302935	0.896089	-0.0453025	0.999492	-0.162149	0.999433
Marpal_utg000163g0184681	0.434564	0.99986	0.476791	0.608717	-0.129207	0.999492	0.0729489	0.999433
Marpal_utg000008g0016241	0.434351		-0.78634		-0.28715	0.999492	-0.219019	0.999433
Marpal_utg000052g0092871	0.434342		0.577885	0.69618	0.00410167	0.999492	-0.190845	0.999433
Marpal_utg000003g0006671	0.434275	0.99986	0.223216	0.910476	-0.138464	0.999492	-0.19848	0.999433
Marpal_utg000123g0166571	0.348041	0.99986	0.849193	0.0260857	-0.10383	0.999492	-0.119305	0.999433
Marpal_utg000005g0010391	0.433502	0.99986	0.108987	0.963789	-0.0133725	0.999492	0.355368	0.999433
Marpal_utg000012g0030571	0.433166	0.99986	0.96858	0.696826	-0.537255	0.999492	-0.790021	0.999433
Marpal_utg000109g0155711	0.432533	0.60425	0.779312	0.11117	0.226452	0.991067	0.0547462	0.999433
Marpal_utg000018g0050591	0.63443	0.418162	0.843158	3.12e-05	-0.111625	0.999492	-0.288073	0.999433
Marpal_utg000070g0117941	0.432396	0.60425	0.412993	0.460445	-0.07361	0.999492	-0.164118	0.999433
Marpal_utg000130g0171151	0.28258	0.99986	0.840887	0.000237173	-0.0991474	0.999492	-0.0068552	0.999433
Marpal_utg000106g0154111	0.432262	0.934686	0.599511	0.135423	0.178269	0.999492	0.0012715	0.999433
Marpal_utg000015g0038011	0.432219	0.99986	0.454742	0.883397	0.0531958	0.999492	-0.405687	0.999433
Marpal_utg000041g0079031	0.431844	0.99986	0.191663	0.824962	-0.0602566	0.999492	-0.119372	0.999433
Marpal_utg000135g0172501	0.431799	0.867219	0.326073	0.634782	0.225345	0.407866	0.190343	0.999433
Marpal_utg000152g0180801	0.431735	0.99986	1.04995	0.315651	-0.235316	0.999492	0.00512654	0.999433
Marpal_utg000116g0162311	0.484858	0.555983	0.838367	0.0244185	-0.0477602	0.999492	-0.136771	0.999433
Marpal_utg000066g0108701	0.430296	0.99986	0.523183	0.600967	-0.0687822	0.999492	-0.389793	0.999433
Marpal_utg000008g0015481	0.429496	0.99986	0.792733	0.424397	-0.190665	0.999492	-0.68982	0.999433
Marpal_utg000179g0197581	0.429315	0.99986	-0.461329	0.822354	-0.412755	0.883694	-0.702728	0.999433
Marpal_utg000067g0110491	0.429301		-0.262187
Marpal_utg000032g0066781	0.429289	0.934686	0.295068	0.597169	-0.0352031	0.999492	-0.0525977	0.999433
Marpal_utg000052g0093001	0.480882	0.908922	0.833965	0.0216952	0.096733	0.999492	-0.191742	0.999433
Marpal_utg000054g0094791	0.429022		0.0876325	0.981502	0.175386	0.999492	-0.280348	0.999433
Marpal_utg000052g0093291	0.428732		0.507073	0.867429	-0.287213	0.999492	-0.50027	0.999433
Marpal_utg000068g0114991	0.420712	0.841803	0.828714	0.00852602	-0.0149876	0.999492	0.00864228	0.999433
Marpal_utg000147g0178201	0.428557	0.99986	0.462556	0.813282	0.375071	0.999492	-0.0218522	0.999433
Marpal_utg000068g0113721	0.399376	0.99986	0.820743	0.0219461	0.0473498	0.999492	-0.226734	0.999433
Marpal_utg000026g0061381	0.4283	0.99986	0.837583	0.0948258	0.0166796	0.999492	-0.094395	0.999433
Marpal_utg000004g0007281	0.428188	0.99986	0.33208	0.896207	-0.0699734	0.999492	-0.367223	0.999433
Marpal_utg000073g0122241	0.365272	0.99986	0.819808	0.0153453	-0.138753	0.999492	-0.113002	0.999433
Marpal_utg000138g0173831	0.427326	0.99986	0.508513	0.405623	-0.172278	0.999492	-0.270184	0.999433
Marpal_utg000010g0022571	0.218199	0.99986	0.819687	0.0229116	-0.13896	0.999492	-0.219561	0.999433
Marpal_utg000118g0163561	0.426312	0.99986	-0.3296	0.937487	-0.280273	0.999492	-0.688026	0.999433
Marpal_utg000036g0072001	0.426237		0.909795	0.725686	-0.212894	0.999492	0.245451	0.999433
Marpal_utg000023g0057941	0.426199		0.551257	0.845079	-0.428436	0.999492	0.200541	0.999433
Marpal_utg000071g0120291	0.426104	0.99986	-0.151356	0.949875	-0.291959	0.999492	0.231646	0.999433
Marpal_utg000036g0072541	0.425987	0.99986	0.588158	0.725686	0.000771548	0.999986	-0.206256	0.999433
Marpal_utg000067g0110561	0.425734	0.99986	0.513061	0.548025	0.097337	0.999492	-0.0152999	0.999433
Marpal_utg000002g0001891	0.42546	0.99986	0.452473	0.481422	-0.0926108	0.999492	-0.264373	0.999433
Marpal_utg000172g0193271	0.425353
Marpal_utg000102g0150551	0.425334	0.99986	-0.100085	0.964381	0.05157	0.999492	-0.0342169	0.999433
Marpal_utg000068g0112771	0.425257	0.350222	0.491178	0.155448	0.168395	0.999492	0.265941	0.999433
Marpal_utg000095g0146121	0.424533		0.101187		0.290201
Marpal_utg000067g0111391	0.424095		-0.405709	0.899913	-0.104796	0.999492	-0.541701	0.999433
Marpal_utg000119g0164951	0.424043	0.99986	0.975756	0.164681	-0.235672	0.999492	-0.273014	0.999433
Marpal_utg000017g0044361	0.423946	0.99986	0.9866	0.465121	-0.179555	0.999492	-0.358947	0.999433
Marpal_utg000011g0026591	0.423715	0.99986	0.228087	0.933914	0.346125	0.999492	-0.103653	0.999433
Marpal_utg000219g0203811	0.423324		-1.12605		-0.318698	0.999492	-0.172077	0.999433
Marpal_utg000098g0148121	0.262572	0.99986	0.818161	0.00652119	0.118533	0.999492	-0.103303	0.999433
Marpal_utg000002g0003941	0.42263		0.239624	0.940414	-0.185688	0.999492	-0.0484431	0.999433
Marpal_utg000019g0052861	0.422329		-0.0044453		-0.57702	0.999492	-0.0463755	0.999433
Marpal_utg000021g0056331	0.422175	0.99986	-0.211573	0.948238	-0.21143	0.999492	-0.408516	0.999433
Marpal_utg000024g0060041	0.421949	0.709638	0.819961	0.071006	-0.0360845	0.999492	-0.259602	0.999433
Marpal_utg000019g0052611	0.42189	0.99986	-0.303885	0.908158	-0.267655	0.999492	0.486786	0.999433
Marpal_utg000040g0076951	0.421883	0.99986	0.447942	0.568155	-0.0107167	0.999492	0.0668452	0.999433
Marpal_utg000012g0027301	0.421755	0.99986	-0.06903	0.985039	-0.317571	0.999492	-1.99469	0.129627
Marpal_utg000035g0069441	0.421243		0.994349	0.759306	0.109113	0.999492	-0.329313	0.999433
Marpal_utg000090g0143061	0.421167	0.99986	0.23916	0.902571	-0.215403	0.364061	-0.400902	0.999433
Marpal_utg000077g0126891	0.421077	0.99986	0.155944	0.944143	-0.622014	0.999492	-0.439724	0.999433
Marpal_utg000067g0111211	0.388167	0.963609	0.81615	0.00480525	-0.033107	0.999492	-0.024466	0.999433
Marpal_utg000050g0089201	0.420006	0.99986	-0.262806	0.873705	-0.0453817	0.999492	-0.212097	0.999433
Marpal_utg000074g0124171	0.419787	0.99986	-0.204114	0.867429	0.0576075	0.999492	0.0384605	0.999433
Marpal_utg000019g0052101	0.419227		0.563844	0.822242	-0.370967	0.999492	-0.51561	0.999433
Marpal_utg000049g0087631	0.4191		0.0825914	0.980382	-0.150338	0.999492	0.0414342	0.999433
Marpal_utg000040g0076711	0.418317	0.99986	-0.162604	0.949875	-0.0702411	0.999492	-0.480412	0.999433
Marpal_utg000012g0029081	0.418199	0.99986	1.11572	0.305421	-0.0496438	0.999492	-0.697759	0.999433
Marpal_utg000106g0152971	0.418179	0.99986	0.49871	0.781841	-0.0473625	0.999492	-0.572413	0.999433
Marpal_utg000104g0151801	0.440398	0.285046	0.814483	1.32e-06	0.0954156	0.999492	0.0696206	0.999433
Marpal_utg000166g0185711	0.418034		-0.584126	0.777003	0.0637048	0.999492	-0.00323622	0.999433
Marpal_utg000090g0143411	0.41802	0.99986	0.0670418	0.986378	-0.303893	0.999492	-0.267534	0.999433
Marpal_utg000050g0088571	0.417879
Marpal_utg000111g0156461	0.417847		0.134024	0.969199	0.203587	0.999492	-0.270144	0.999433
Marpal_utg000049g0085231	0.41748		-0.418949		0.0828211	0.999492	-0.449119	0.999433
Marpal_utg000069g0116511	0.416125	0.99986	0.712143	0.27507	-0.0390242	0.999492	-0.117353	0.999433
Marpal_utg000035g0070991	0.183799	0.99986	0.806946	0.0142405	-0.252538	0.999492	-0.114495	0.999433
Marpal_utg000017g0042631	0.415692	0.99986	0.217625	0.840622	0.142321	0.999492	0.259864	0.999433
Marpal_utg000071g0120571	0.415383		0.112321		-0.253017	0.999492	-0.62426	0.999433
Marpal_utg000008g0017911	0.415368		-0.255226	0.952772	0.0994532	0.999492	0.142022	0.999433
Marpal_utg000003g0006651	0.415345	0.482436	0.0862042	0.961096	0.146845	0.999492	0.220759	0.999433
Marpal_utg000014g0037551	0.342656	0.94772	0.804768	3.91e-05	0.0845219	0.999492	0.010644	0.999433
Marpal_utg000067g0111501	0.415135	0.99986	0.112946	0.971987	-0.0988415	0.999492	-0.289091	0.999433
Marpal_utg000115g0161041	0.282084	0.99986	0.79903	0.00833442	-0.0930878	0.999492	-0.114981	0.999433
Marpal_utg000005g0012061	0.412823	0.99986	0.731751	0.177863	0.0680487	0.999492	0.30232	0.999433
Marpal_utg000023g0057931	0.412424		0.295641	0.926756	0.158813	0.999492	-0.131262	0.999433
Marpal_utg000125g0168481	0.41207		-0.645301				-0.259175	0.999433
Marpal_utg000050g0088041	0.412033	0.99986	0.20096	0.933429	0.041107	0.999492	-0.202519	0.999433
Marpal_utg000184g0200741	0.411892	0.99986	0.560482	0.835363	-0.172763	0.999492	-0.317388	0.999433
Marpal_utg000147g0178241	0.411468		0.00811759		-0.0715424	0.999492	-0.129601	0.999433
Marpal_utg000013g0034691	0.411191						0.265182	0.999433
Marpal_utg000054g0095291	0.410524		0.614085	0.756951	-0.217728	0.999492	-0.559371	0.999433
Marpal_utg000111g0156471	0.410476	0.99986	-0.342077	0.910949	-0.306736	0.999492	-0.237055	0.999433
Marpal_utg000010g0023211	0.410039		0.808469	0.498493	0.347645	0.999492	-0.0254734	0.999433
Marpal_utg000012g0028441	0.175811	0.99986	0.797796	0.00412872	-0.00141627	0.999492	0.00765927	0.999433
Marpal_utg000008g0018231	0.409567	0.99986	0.820779	0.653369	0.134291	0.999492	0.14919	0.999433
Marpal_utg000006g0013881	0.408221	0.99986	-0.0756297	0.983964	0.0249209	0.999492	0.0685042	0.999433
Marpal_utg000051g0091321	0.408054		0.0541412		-0.0523807		-0.466572	0.999433
Marpal_utg000003g0005481	0.408003	0.99986	0.181267	0.911793	-0.218106	0.999492	-0.37731	0.999433
Marpal_utg000008g0018371	0.407864		-0.279302		0.247893	0.999492	0.751621	0.999433
Marpal_utg000123g0166911	0.407622	0.99986	0.21423	0.92689	-0.282305	0.999492	-0.186309	0.999433
Marpal_utg000005g0013211	0.200229	0.99986	0.796949	0.0105928	0.0811807	0.999492	-0.0885007	0.999433
Marpal_utg000011g0026661	0.407346		0.143983		-0.271315	0.999492	-0.089566	0.999433
Marpal_utg000017g0041661	0.407066	0.99986	0.289128	0.919523	0.478622	0.999492	-0.125346	0.999433
Marpal_utg000116g0161921	0.406779	0.99986	-0.118715	0.962966	-0.359031	0.999492	0.017082	0.999433
Marpal_utg000056g0097651	0.40652		-0.402631	0.910476	0.12083	0.999492	0.246776	0.999433
Marpal_utg000057g0098111	0.405534	0.99986	0.345268	0.885151	0.0393879	0.999492	-0.164932	0.999433
Marpal_utg000019g0053941	0.405518	0.99986	0.588895	0.276277	0.260711	0.407866	0.0500625	0.999433
Marpal_utg000001g0000121	0.40543		0.565292				-1.14624	0.999433
Marpal_utg000154g0181641	0.405215		-0.186828		-0.219815	0.999492	-0.526045	0.999433
Marpal_utg000017g0043721	0.405084	0.99986	0.383749	0.629999	0.233527	0.999492	-0.285691	0.999433
Marpal_utg000071g0119631	0.404944	0.928063	0.43104	0.223824	-0.0289281	0.999492	0.0106196	0.999433
Marpal_utg000068g0115521	0.404908		0.737032		-0.151376	0.999492	-0.29106	0.999433
Marpal_utg000013g0032631	0.404834	0.99986	0.25969	0.889677	0.300236	0.999492	-0.47144	0.999433
Marpal_utg000154g0181761	0.40466	0.99986	0.453685	0.842546	0.107078	0.999492	0.401282	0.999433
Marpal_utg000049g0085031	0.352555	0.846119	0.789807	0.000515706	-0.00886276	0.999492	-0.066431	0.999433
Marpal_utg000018g0049621	0.427767	0.74812	0.786666	0.000718586	0.0366717	0.999492	-0.14579	0.999433
Marpal_utg000017g0042041	0.40437	0.99986	0.277962	0.835363	-0.116742	0.999492	-0.149115	0.999433
Marpal_utg000013g0032201	0.403975	0.99986	0.193297	0.937487	-0.238715	0.999492	-0.218849	0.999433
Marpal_utg000012g0027431	0.403677	0.99986	0.727003	0.265575	-0.0626773	0.999492	-0.0747719	0.999433
Marpal_utg000030g0062941	0.403353		-0.288417		-0.378778	0.999492	-0.247969	0.999433
Marpal_utg000052g0093021	0.402921	0.911196	0.451782	0.32428	0.327291	0.271937	0.437604	0.999433
Marpal_utg000083g0135981	0.402863	0.99986	-0.137348	0.966153	-0.116394	0.999492	-0.828427	0.999433
Marpal_utg000015g0038681	0.402576	0.99986	0.467394	0.460445	0.026931	0.999492	0.00771416	0.999433
Marpal_utg000040g0076541	0.402474	0.99986	0.0643105	0.981768	-0.35787	0.999492	-0.375254	0.999433
Marpal_utg000073g0122301	0.402391	0.99986	0.0714457	0.982414	0.103798	0.999492	0.0194053	0.999433
Marpal_utg000071g0120871	0.402256	0.99986	0.11034	0.911793	0.0137718	0.999492	0.108703	0.999433
Marpal_utg000073g0122401	0.401767	0.708375	0.403793	0.545809	0.0439478	0.999492	0.0611212	0.999433
Marpal_utg000081g0133811	0.401685	0.86193	0.261222	0.696082	-0.0292913	0.999492	-0.0643483	0.999433
Marpal_utg000116g0162301	0.401595	0.99986	0.516661	0.371147	-0.314296	0.999492	-0.2799	0.999433
Marpal_utg000051g0091701	0.401232	0.99986	0.404395	0.873855	-0.106483	0.999492	0.208437	0.999433
Marpal_utg000013g0033151	0.43945	0.60425	0.773829	0.000237567	-0.217683	0.514045	-0.116354	0.999433
Marpal_utg000075g0124621	0.450646	0.161709	0.7721	0.00021329	-0.0869206	0.999492	-0.0527761	0.999433
Marpal_utg000045g0081741	0.312616	0.929959	0.768873	0.000133893	0.000603155	0.999492	0.0145575	0.999433
Marpal_utg000004g0007071	0.430684	0.673004	0.768643	0.000904166	-0.202812	0.904074	-0.141633	0.999433
Marpal_utg000067g0111991	0.511231	0.140464	0.768147	0.0193712	-0.188455	0.999492	-0.285522	0.999433
Marpal_utg000095g0145681	0.400063	0.773806	0.318492	0.55343	0.00851388	0.999492	-0.123045	0.999433
Marpal_utg000087g0140011	0.399934	0.931832	0.566565	0.0827911	0.263248	0.999492	-0.0530918	0.999433
Marpal_utg000090g0142291	0.399917	0.99986	0.32647	0.629999	-0.197691	0.999492	-0.0680151	0.999433
Marpal_utg000070g0119181	0.399857	0.99986	0.292188	0.52729	0.236055	0.379036	0.15157	0.999433
Marpal_utg000018g0048761	0.570499	0.808536	0.766818	0.0417723	0.0335005	0.999492	-0.0570482	0.999433
Marpal_utg000015g0038711	0.399595	0.99986	-0.0742253	0.984909	-0.139412	0.999492	-0.453759	0.999433
Marpal_utg000080g0133361	0.480917	0.0189611	0.761051	0.000146771	0.0321011	0.999492	-0.0495035	0.999433
Marpal_utg000077g0128271	0.398707		0.955729
Marpal_utg000068g0113241	0.398438	0.99986	0.526381	0.608401	0.087183	0.999492	0.201135	0.999433
Marpal_utg000109g0155381	0.398012	0.99986	1.07653	0.291478	-0.49465	0.999492	-0.354622	0.999433
Marpal_utg000024g0059981	0.397644				-0.232988		-0.884447	0.999433
Marpal_utg000012g0030511	0.706728	0.000255255	0.760907	0.000433141	0.119381	0.999492	0.0264286	0.999433
Marpal_utg000013g0034031	0.397488	0.99986	0.294462	0.833864	0.207106	0.999492	0.01485	0.999433
Marpal_utg000134g0172291	0.39735	0.99986	0.282782	0.919523	-0.539244	0.999492	-0.378202	0.999433
Marpal_utg000169g0188251	0.397326		-1.4567
Marpal_utg000035g0070461	0.396857	0.99986	-0.0293563	0.992849	-0.174227	0.999492	-0.0423552	0.999433
Marpal_utg000003g0006071	0.396843	0.99986	0.076781	0.97352	-0.331722	0.999492	-0.238867	0.999433
Marpal_utg000049g0085211	0.3964				0.604093	0.999492	-0.584906	0.999433
Marpal_utg000129g0170411	0.184661	0.99986	0.760815	0.0186098	-0.164432	0.999492	-0.191482	0.999433
Marpal_utg000052g0092731	0.396098	0.99986	-0.177972	0.946868	0.0200709	0.999492	0.196544	0.999433
Marpal_utg000057g0098941	0.395846	0.99986	0.380027	0.664848	-0.193748	0.999492	-0.249352	0.999433
Marpal_utg000032g0065611	0.3958	0.99986	0.0819468	0.983257	0.546706	0.999492	-0.479261	0.999433
Marpal_utg000039g0075141	0.395659		0.511735	0.873377	-0.55342	0.999492	-0.292618	0.999433
Marpal_utg000147g0178331	0.395082	0.99986	-0.226544	0.939104	-0.174514	0.999492	-0.596049	0.999433
Marpal_utg000079g0132041	0.395064	0.99986	0.0799855	0.976421	-0.0450432	0.999492	-0.117354	0.999433
Marpal_utg000054g0095391	0.61177	0.0205409	0.758409	0.00192494	-0.0289974	0.999492	-0.226721	0.999433
Marpal_utg000077g0128591	0.394531		-0.223337	0.941977	-0.111174	0.999492	-0.161731	0.999433
Marpal_utg000049g0084281	0.394331	0.519939	0.387604	0.396947	0.120165	0.999492	0.145915	0.999433
Marpal_utg000003g0006411	0.393424	0.99986	-0.696176	0.677215	-0.0815957	0.999492	-0.425319	0.999433
Marpal_utg000010g0024731	0.393395		-0.0271286	0.995587	0.270698	0.999492	0.0589744	0.999433
Marpal_utg000055g0096031	0.393085	0.99986	-0.34974	0.899913	0.484792	0.999492	0.418936	0.999433
Marpal_utg000079g0131131	0.392863		0.441247		-0.772378	0.999492	-0.638619	0.999433
Marpal_utg000051g0092051	0.537045	0.113677	0.755827	0.000816877	0.0874995	0.999492	-0.0744766	0.999433
Marpal_utg000002g0002461	0.392441	0.99986	0.295883	0.899913	-0.112449	0.999492	-0.0946508	0.999433
Marpal_utg000015g0038951	0.392291	0.99986	-0.070457	0.975285	-0.134695	0.999492	-0.31853	0.999433
Marpal_utg000110g0156281	0.404638	0.928063	0.750256	0.00786883	0.0194006	0.999492	-0.156404	0.999433
Marpal_utg000149g0179011	0.391689	0.99986	-0.150195	0.944143	-0.404316	0.999492	-0.45835	0.999433
Marpal_utg000012g0028971	0.391456				-0.377224		-0.584693	0.999433
Marpal_utg000077g0127341	0.391226				-0.392416	0.999492	0.286813	0.999433
Marpal_utg000020g0054521	0.391083	0.99986	0.224137	0.935806	-0.0374135	0.999492	-0.0054204	0.999433
Marpal_utg000113g0158361	0.390958	0.99986	0.533616	0.702214	0.264702	0.999492	0.0116728	0.999433
Marpal_utg000116g0161861	0.39088	0.99986	-0.164882	0.961992	-0.596464	0.999492	0.0851074	0.999433
Marpal_utg000013g0033641	0.390535		0.590425		-0.316208	0.999492	-0.20092	0.999433
Marpal_utg000084g0137371	0.390476		-0.0746605		-0.0636979		-0.687461	0.999433
Marpal_utg000116g0162061	0.415839	0.76954	0.746254	0.00644821	-0.00250047	0.999492	-0.0874221	0.999433
Marpal_utg000002g0003981	0.389823	0.99986	-0.16543	0.944143	-0.212408	0.999492	-0.212594	0.999433
Marpal_utg000010g0022821	0.389782		0.266294	0.935869	-0.45404	0.999492	-0.0958582	0.999433
Marpal_utg000118g0164231	0.389336	0.99986	-0.396943	0.875436	0.17056	0.999492	-0.328937	0.999433
Marpal_utg000058g0100081	0.389268	0.99986	0.238321	0.894981	0.0372749	0.999492	0.0038989	0.999433
Marpal_utg000078g0129761	0.38899	0.99986	0.1585	0.919523	0.239246	0.997755	0.0628552	0.999433
Marpal_utg000011g0026171	0.388716		0.31085	0.904046	0.321165	0.999492	-0.0333647	0.999433
Marpal_utg000068g0113661	0.388563	0.99986	0.513716	0.587093	0.243606	0.999492	0.0948289	0.999433
Marpal_utg000021g0056231	0.432428	0.338497	0.745103	0.00208657	0.0981912	0.999492	0.0720056	0.999433
Marpal_utg000067g0111221	0.387725	0.99986	0.143084	0.94685	-0.0630007	0.999492	-0.185574	0.999433
Marpal_utg000039g0074851	0.387623		-0.543568	0.856585	-0.110469	0.999492	-0.435009	0.999433
Marpal_utg000012g0027791	0.387502	0.720424	-0.0810666	0.97352	-0.00150949	0.999492	0.0679993	0.999433
Marpal_utg000160g0184001	0.387361	0.99986	-0.0328565	0.993191	-0.017431	0.999492	-0.345471	0.999433
Marpal_utg000019g0053441	0.387307	0.99986	0.18232	0.920701	0.103366	0.999492	0.364035	0.999433
Marpal_utg000070g0119291	0.386989	0.99986	0.521221	0.7445	-0.0529482	0.999492	0.411879	0.999433
Marpal_utg000072g0121701	0.386983		0.226419		-0.350631	0.999492	0.0848005	0.999433
Marpal_utg000038g0074301	0.386668	0.99986	0.0805573	0.953249	0.107581	0.999492	0.00310365	0.999433
Marpal_utg000008g0018121	0.386667	0.99986	0.564957	0.592898	-0.177745	0.999492	0.104963	0.999433
Marpal_utg000069g0116281	0.386564	0.99986	0.152117	0.953713	-0.283658	0.999492	-0.224988	0.999433
Marpal_utg000112g0157711	0.386069	0.364042	0.377277	0.17153	0.210448	0.528158	0.0346638	0.999433
Marpal_utg000041g0078641	0.385884	0.99986	0.697576	0.641833	-0.0996702	0.999492	-0.43027	0.999433
Marpal_utg000139g0174011	0.385626				-0.30053
Marpal_utg000030g0064501	0.385505	0.99986	0.450263	0.365835	0.0481052	0.999492	-0.148661	0.999433
Marpal_utg000049g0084221	0.385452	0.622358	0.564292	0.0546167	0.0148749	0.999492	0.0131083	0.999433
Marpal_utg000012g0030911	0.385356		-0.226558		-0.340909	0.999492
Marpal_utg000082g0135201	0.38522	0.99986	0.0466899	0.979179	0.0358784	0.999492	-0.298472	0.999433
Marpal_utg000064g0106291	0.699784	0.00200169	0.744249	0.00619934	0.294227	0.0800719	0.305415	0.999433
Marpal_utg000080g0132351	0.384826	0.99986	0.368131	0.786517	0.103714	0.999492	-0.186622	0.999433
Marpal_utg000121g0165821	0.384312	0.99986	-0.244041	0.941977	-0.109736	0.999492	-0.555904	0.999433
Marpal_utg000014g0036171	0.384091	0.941382	0.0933282	0.941006	0.0575017	0.999492	-0.100108	0.999433
Marpal_utg000025g0060301	0.383974	0.99986	0.495242	0.464699	0.0168969	0.999492	0.134696	0.999433
Marpal_utg000005g0012931	0.383725	0.99986	-0.313592	0.899935	-0.118434	0.999492	-0.546331	0.999433
Marpal_utg000010g0024051	0.383699	0.99986	-0.176274	0.922505	0.253523	0.771033	-0.0843464	0.999433
Marpal_utg000013g0034461	0.0761907	0.99986	0.740946	0.00799901	0.0400169	0.999492	-0.0300018	0.999433
Marpal_utg000033g0067851	0.382781	0.934686	0.373871	0.484236	0.11058	0.999492	0.127399	0.999433
Marpal_utg000106g0154251	0.382154	0.583448	0.306292	0.757061	-0.000322077	0.999929	0.0716409	0.999433
Marpal_utg000018g0046991	0.381713	0.99986	0.457571	0.394522	0.0184319	0.999492	0.135673	0.999433
Marpal_utg000077g0129011	0.381661		-0.425455		-0.308618	0.999492	-0.446223	0.999433
Marpal_utg000155g0182191	0.381642	0.941382	0.166776	0.919523	-0.199413	0.862761	-0.309614	0.999433
Marpal_utg000049g0085001	0.38143	0.99986	0.743076	0.0615964	-0.597227	0.0800719	-0.469315	0.999433
Marpal_utg000067g0111941	0.38129	0.99986	-0.750626	0.670796	-0.153336	0.999492	-0.556643	0.999433
Marpal_utg000052g0093321	0.38079	0.99986	0.586662	0.213298	0.0332693	0.999492	-0.397841	0.999433
Marpal_utg000149g0179541	0.380734	0.99986	0.275577	0.892108	0.091262	0.999492	0.00999864	0.999433
Marpal_utg000106g0152681	0.380677		-0.238359	0.939481	0.0464513	0.999492	-0.373763	0.999433
Marpal_utg000164g0185071	0.380633		-0.17005	0.961574	-0.314825	0.999492	-0.456392	0.999433
Marpal_utg000010g0024381	0.38022	0.99986	-0.211527	0.952772	0.366311	0.999492	-0.162985	0.999433
Marpal_utg000103g0151221	0.379297	0.99986	0.23257	0.934364	-0.155138	0.999492	-0.578648	0.999433
Marpal_utg000077g0126691	0.378762				0.340099		-0.0998845	0.999433
Marpal_utg000219g0203781	0.378705	0.99986	-0.793487	0.551408	0.131614	0.999492	-0.355061	0.999433
Marpal_utg000023g0057651	0.378295	0.633307	0.342153	0.337321	0.0840538	0.999492	0.00424015	0.999433
Marpal_utg000051g0090061	0.378127		-0.25174		-0.262476	0.999492	-0.0902483	0.999433
Marpal_utg000013g0034341	0.378012		0.113747		-0.374458	0.999492	0.483498	0.999433
Marpal_utg000159g0183341	0.377831	0.99986	0.721854	0.0759948	0.557738	0.0878717	0.310349	0.999433
Marpal_utg000021g0056751	0.624561	0.331893	0.739991	0.0363253	0.0430828	0.999492	0.111525	0.999433
Marpal_utg000118g0164581	0.754834	0.00441053	0.739493	0.00758998	0.158736	0.999492	-0.0133562	0.999433
Marpal_utg000070g0118451	0.377107		-0.19272	0.952772	-0.00245706	0.999492	-0.455551	0.999433
Marpal_utg000120g0165381	0.376918	0.99986	0.57651	0.0788251	-0.00032593	0.999986	-0.123434	0.999433
Marpal_utg000010g0021771	0.391703	0.778096	0.739294	0.00494427	0.141568	0.999492	0.0372422	0.999433
Marpal_utg000008g0018441	0.375827	0.99986	0.324486	0.919523	0.414145	0.999492	-0.0392585	0.999433
Marpal_utg000023g0058251	0.375486	0.99986	0.187621	0.896207	0.0498517	0.999492	-0.222303	0.999433
Marpal_utg000012g0029271	0.374788	0.99986	0.104487	0.950262	0.00361811	0.999492	0.0524033	0.999433
Marpal_utg000084g0137971	0.374608	0.99986	0.257592	0.762382	-0.013135	0.999492	0.00294803	0.999433
Marpal_utg000017g0042971	0.374216		0.763561	0.637598	0.292779	0.999492	0.264007	0.999433
Marpal_utg000079g0130991	0.37399	0.99986	0.294589	0.768291	0.0163461	0.999492	-0.144695	0.999433
Marpal_utg000018g0047781	0.373885		0.679		-0.0803667	0.999492	-0.0624654	0.999433
Marpal_utg000017g0043281	0.564235	0.99986	0.735544	0.0166966	-0.161775	0.999492	0.0632337	0.999433
Marpal_utg000153g0181481	0.373768	0.99986	-0.204157	0.944309	-0.282864	0.999492	-0.672994	0.999433
Marpal_utg000086g0138731	0.373684	0.99986	0.407698	0.7425	-0.342499	0.545173	-0.279906	0.999433
Marpal_utg000049g0087551	0.373377	0.99986	0.0755471	0.969199	0.238189	0.999492	-0.362962	0.999433
Marpal_utg000061g0103091	0.37331	0.99986	0.323302	0.836648	0.0248091	0.999492	0.0989416	0.999433
Marpal_utg000054g0094731	0.401151	0.99986	0.735253	0.0141275	-0.021683	0.999492	0.0128205	0.999433
Marpal_utg000028g0061601	0.372959	0.99986	-0.0281537	0.991002	0.274543	0.999492	-0.121403	0.999433
Marpal_utg000028g0062121	0.372891	0.99986	0.0925279	0.944143	0.300251	0.999492	-0.0390844	0.999433
Marpal_utg000063g0105991	0.372809				-1.83936		-0.364224	0.999433
Marpal_utg000040g0075721	0.372462	0.99986	0.972953	0.159508	0.0722338	0.999492	-0.0236092	0.999433
Marpal_utg000137g0173411	0.372255	0.99986	-0.478216	0.84274	-0.493427	0.999492	-0.250311	0.999433
Marpal_utg000053g0094141	0.399834	0.746341	0.734123	0.000850423	-0.11949	0.999492	-0.197702	0.999433
Marpal_utg000051g0092401	0.371918	0.99986	-0.313921	0.763871	-0.161076	0.999492	-0.345339	0.999433
Marpal_utg000002g0004201	0.371592	0.99986	0.342591	0.766316	-0.168801	0.999492	0.0520589	0.999433
Marpal_utg000054g0095221	0.371224		-0.0395903		-0.371747	0.999492	-0.0381534	0.999433
Marpal_utg000057g0098811	0.371069	0.501225	0.286526	0.686579	-0.0495107	0.999492	-0.103773	0.999433
Marpal_utg000031g0065451	0.370776		2.02303	0.340976	0.436879		-0.0771304	0.999433
Marpal_utg000008g0018251	0.470305	0.387415	0.733668	0.000138125	0.121051	0.999492	-0.00925069	0.999433
Marpal_utg000002g0002911	0.370655	0.99986	0.607208	0.325976	-0.0529972	0.999492	-0.211016	0.999433
Marpal_utg000040g0076561	0.370435	0.99986	0.576057	0.610285	0.148445	0.999492	-0.281579	0.999433
Marpal_utg000067g0109821	0.370051	0.99986	0.336141	0.689562	0.104041	0.999492	0.104693	0.999433
Marpal_utg000082g0134571	0.369874	0.99986	0.427851	0.835363	0.0758724	0.999492	-0.0484174	0.999433
Marpal_utg000064g0107311	0.369757	0.99986	-0.00168999	0.999496	0.160761	0.999492	-0.524378	0.999433
Marpal_utg000049g0083861	0.715359	0.0111194	0.731443	0.00755281	0.0360854	0.999492	0.153393	0.999433
Marpal_utg000050g0087981	0.369238	0.99986	0.520486	0.576516	0.363319	0.484476	0.424313	0.999433
Marpal_utg000001g0000511	0.36868	0.99986	-0.400809	0.863196	-0.107123	0.999492	-0.248576	0.999433
Marpal_utg000021g0055211	0.368551		0.598547	0.790266	0.900509	0.999492	-0.111081	0.999433
Marpal_utg000080g0133281	0.368428	0.99986	0.0570979	0.982414	-0.240246	0.999492	-0.158722	0.999433
Marpal_utg000010g0024301	0.368338	0.99986	0.57478	0.286087	0.259253	0.895224	0.265613	0.999433
Marpal_utg000003g0006601	0.368249		0.55911				-0.563838	0.999433
Marpal_utg000139g0174371	0.368089	0.99986	-0.58659	0.727396	-0.24498	0.999492	-1.0362	0.999433
Marpal_utg000035g0071351	0.367885				-0.646016		-0.716221	0.999433
Marpal_utg000067g0112401	0.367361	0.99986	0.381224	0.566287	-0.0462823	0.999492	-0.252144	0.999433
Marpal_utg000061g0103401	0.533549	0.157245	0.72972	0.0063585	0.00112367	0.999492	-0.180889	0.999433
Marpal_utg000168g0186901	0.366806	0.99986	-0.454488	0.856136	-0.699255	0.541359	-1.67133	0.229776
Marpal_utg000024g0058851	0.366063	0.688512	0.338955	0.419739	0.181083	0.724837	0.125158	0.999433
Marpal_utg000012g0028011	0.366042	0.99986	0.148362	0.941977	0.178066	0.999492	0.141666	0.999433
Marpal_utg000013g0032091	0.365578		0.668944	0.790081	-0.349903	0.999492	-0.74461	0.999433
Marpal_utg000083g0136741	0.365479	0.99986	0.187555	0.855741	0.0498083	0.999492	-0.0386114	0.999433
Marpal_utg000077g0128731	0.365276	0.99986	0.248522	0.870831	0.151535	0.999492	-0.243864	0.999433
Marpal_utg000093g0145071	0.728752	0.00679082	0.729598	0.0242587	0.150875	0.999492	0.168722	0.999433
Marpal_utg000080g0132821	0.365272	0.99986	0.0866446	0.939104	0.14589	0.999492	-0.178558	0.999433
Marpal_utg000034g0069261	0.365054	0.99986	0.0841803	0.956168	0.236819	0.766017	-0.103378	0.999433
Marpal_utg000089g0140581	0.364728	0.99986	0.166969	0.935869	-0.165453	0.999492	0.207037	0.999433
Marpal_utg000039g0075351	0.364692	0.99986	-0.218096	0.943278	-0.449702	0.999492	-0.110296	0.999433
Marpal_utg000018g0051441	0.364679	0.99986	0.441084	0.545011	-0.0671178	0.999492	-0.355066	0.999433
Marpal_utg000004g0007951	0.364353						-0.417774	0.999433
Marpal_utg000077g0127921	0.364023	0.99986	0.0238278	0.992121	-0.349244	0.999492	-0.370867	0.999433
Marpal_utg000037g0073161	0.363923		0.191883		0.309949	0.999492	0.0428233	0.999433
Marpal_utg000005g0010561	0.363719				-0.526058
Marpal_utg000017g0043841	0.363634	0.99986	0.427844	0.414999	0.100283	0.999492	0.0371325	0.999433
Marpal_utg000021g0056631	0.510961	0.838611	0.727262	0.027578	-0.076381	0.999492	0.084404	0.999433
Marpal_utg000034g0069381	0.363323	0.99986	0.195258	0.862872	-0.0416414	0.999492	-0.131561	0.999433
Marpal_utg000105g0152161	0.363252	0.99986	0.131863	0.937487	-0.0127212	0.999492	0.269225	0.999433
Marpal_utg000074g0122801	0.362812	0.99986	0.579902	0.0916539	-0.0750754	0.999492	-0.0840061	0.999433
Marpal_utg000074g0122791	0.362685	0.514057	0.271711	0.83609	0.192513	0.832915	0.129021	0.999433
Marpal_utg000008g0018591	0.362592	0.99986	-0.121969	0.96896	-0.233739	0.999492	0.147715	0.999433
Marpal_utg000010g0021941	0.432361	0.99986	0.725847	0.000435565	0.176123	0.999492	-0.000796449	0.999433
Marpal_utg000057g0098101	0.362087	0.99986	-0.340552	0.84274	-0.216118	0.999492	-0.261964	0.999433
Marpal_utg000101g0150231	0.36172		0.010357	0.999034	-0.420795	0.999492	-0.16958	0.999433
Marpal_utg000019g0053311	0.361701		0.0277095	0.996241	-0.269633	0.999492	-0.191558	0.999433
Marpal_utg000002g0004101	0.361604				0.0935906
Marpal_utg000010g0021071	0.361389	0.440125	0.35436	0.224364	-0.114026	0.999492	-0.00369684	0.999433
Marpal_utg000041g0077991	0.361289	0.99986	1.18391	0.05092	-0.19004	0.999492	-0.0365906	0.999433
Marpal_utg000058g0099981	0.361142	0.99986	0.773418	0.11117	-0.116333	0.999492	-0.238116	0.999433
Marpal_utg000050g0088011	0.361106	0.99986	-0.607348	0.254965	0.17088	0.999492	-0.298807	0.999433
Marpal_utg000085g0138291	0.361012		0.0862502		-0.187266		-0.605486	0.999433
Marpal_utg000008g0018401	0.36049	0.99986	0.396616	0.644963	0.0928995	0.999492	-0.0119238	0.999433
Marpal_utg000078g0129531	0.360403		-0.331489		-0.173308	0.999492	0.129408	0.999433
Marpal_utg000067g0111151	0.360163	0.99986	-0.0696768	0.984147	-0.0307697	0.999492	0.246185	0.999433
Marpal_utg000012g0029991	0.360106	0.99986	0.385413	0.532504	-0.0415994	0.999492	-0.0255446	0.999433
Marpal_utg000031g0065361	0.359971		0.156572		-0.0442842	0.999492	0.303641	0.999433
Marpal_utg000090g0140821	0.359843		-0.106116		0.319822	0.999492	-0.340951	0.999433
Marpal_utg000164g0185001	0.359288				-0.185839	0.999492	-0.693939	0.999433
Marpal_utg000121g0165891	0.654226	0.55403	0.72451	0.00121031	0.178901	0.999492	0.0206144	0.999433
Marpal_utg000044g0080551	0.358521		0.175838	0.953936	0.396048	0.999492	-0.0455959	0.999433
Marpal_utg000004g0009931	0.358373	0.99986	0.0859432	0.967038	0.231869	0.999492	0.221633	0.999433
Marpal_utg000067g0112481	0.358296		0.431672	0.902571	0.180019	0.999492	0.18175	0.999433
Marpal_utg000013g0034511	0.358227	0.99986	-0.378412	0.89923	-0.321507	0.999492	-0.495438	0.999433
Marpal_utg000066g0109121	0.358033		0.22774	0.952772	-0.178702	0.999492	0.0536485	0.999433
Marpal_utg000014g0035671	0.357811	0.99986	-0.0550617	0.978959	0.0985505	0.999492	0.0539182	0.999433
Marpal_utg000078g0130071	0.357744		0.271902	0.932757	0.254606	0.999492	0.0404678	0.999433
Marpal_utg000146g0178151	0.477909	0.929959	0.723349	0.0357103	0.220888	0.999492	-0.196108	0.999433
Marpal_utg000049g0087361	0.357575	0.99986	0.630871	0.276636	0.121403	0.999492	-0.433596	0.999433
Marpal_utg000049g0086851	0.357499	0.99986	0.279545	0.80348	-0.0643094	0.999492	0.36617	0.999433
Marpal_utg000149g0179441	0.3569	0.934686	0.535433	0.0721364	-0.115763	0.999492	0.16221	0.999433
Marpal_utg000018g0051241	0.356873	0.99986	0.297854	0.762014	0.338555	0.999492	0.150378	0.999433
Marpal_utg000050g0087831	0.356869	0.99986	0.703371	0.620488	0.0229266	0.999492	0.0214122	0.999433
Marpal_utg000035g0069431	0.356481	0.99986	-0.538061	0.744443	-0.148452	0.999492	-0.176106	0.999433
Marpal_utg000052g0093601	0.46915	0.83563	0.722252	0.00833442	-0.330697	0.766017	-0.641519	0.304941
Marpal_utg000044g0080861	0.356402	0.99986	-0.0153588	0.991888	0.115403	0.999492	-0.0810419	0.999433
Marpal_utg000158g0183021	0.356003		-0.0905547	0.977681	-0.368125	0.999492	-0.791575	0.999433
Marpal_utg000055g0096561	0.355788		-0.68513		0.160425	0.999492	0.682063	0.999433
Marpal_utg000077g0127171	0.355692	0.99986	-0.293764	0.870173	-0.0380621	0.999492	-0.155869	0.999433
Marpal_utg000010g0022321	0.355152	0.99986	0.717795	0.596393	-0.174438	0.999492	-0.26298	0.999433
Marpal_utg000008g0016451	0.355106	0.99986	0.0198593	0.991072	-0.0343361	0.999492	-0.597978	0.813345
Marpal_utg000052g0092691	0.35485	0.99986	0.613009	0.212213	0.0622755	0.999492	-0.0258237	0.999433
Marpal_utg000030g0063171	0.354748	0.99986	0.418002	0.773681	-0.164283	0.999492	-0.586332	0.999433
Marpal_utg000058g0100331	0.354581	0.99986	0.290612	0.855941	0.0415992	0.999492	-0.111676	0.999433
Marpal_utg000018g0050921	0.354535	0.99986	0.142423	0.969199	0.142657	0.999492	0.266262	0.999433
Marpal_utg000065g0108061	0.354394	0.99986	-0.162273	0.941555	-0.0283473	0.999492	-0.437877	0.999433
Marpal_utg000154g0181851	0.354247	0.99986	-0.28624	0.839561	-0.29105	0.999492	0.0497986	0.999433
Marpal_utg000018g0050021	0.353962	0.99986	0.426515	0.777003	-0.0812726	0.999492	-0.261977	0.999433
Marpal_utg000004g0008771	0.353844	0.99986	0.2323	0.876948	-0.255138	0.999492	-0.430608	0.999433
Marpal_utg000010g0022701	0.353825	0.99986	0.316924	0.863118	0.302663	0.999492	-0.317072	0.999433
Marpal_utg000061g0105031	0.353777	0.99986	-0.552174	0.686182	-0.0980953	0.999492	-0.320266	0.999433
Marpal_utg000051g0090981	0.353303	0.99986	0.137443	0.910949	0.0738334	0.999492	-0.281037	0.999433
Marpal_utg000020g0054561	0.353145	0.99986	-0.189144	0.902008	0.0410662	0.999492	0.0629081	0.999433
Marpal_utg000018g0051571	0.353002	0.99986	0.187121	0.974309	0.930859	0.999492	0.574562	0.999433
Marpal_utg000084g0138091	0.352788
Marpal_utg000122g0166191	0.352751	0.755349	0.457571	0.262472	0.0291382	0.999492	0.164276	0.999433
Marpal_utg000068g0113131	0.308556	0.99986	0.718143	0.0028542	-0.0427066	0.999492	-0.258404	0.999433
Marpal_utg000015g0038901	0.351974	0.99986	0.088418	0.959422	-0.163955	0.999492	-0.0266084	0.999433
Marpal_utg000090g0140981	0.351868		0.263595	0.944143	0.230409	0.999492	-0.315765	0.999433
Marpal_utg000093g0144991	0.35184	0.99986	0.511169	0.634577	0.151633	0.999492	-0.146352	0.999433
Marpal_utg000014g0037341	0.351707		1.84393	0.148546	0.55156		0.192862	0.999433
Marpal_utg000017g0042941	0.351277		1.00847	0.181861	-0.83488	0.721684	-0.646259	0.999433
Marpal_utg000047g0082811	0.35066	0.64315	0.520907	0.0501654	0.0718699	0.999492	0.0355052	0.999433
Marpal_utg000112g0158141	0.350572		-0.240135	0.94723	-0.0453768	0.999492	-0.418971	0.999433
Marpal_utg000079g0131331	0.350432	0.99986	-0.233879	0.926756	-0.381725	0.999492	-0.500834	0.999433
Marpal_utg000025g0060761	0.350381		-0.16695		-1.1155	0.999492	-0.159149	0.999433
Marpal_utg000085g0138381	0.349043		-0.301492		-0.529512		-0.575163	0.999433
Marpal_utg000008g0018741	0.349024		1.21105	0.545809	0.00671736	0.999492	0.180614	0.999433
Marpal_utg000029g0062471	0.34859	0.99986	-0.0877238	0.964381	0.0348949	0.999492	-0.308475	0.999433
Marpal_utg000135g0172651	0.348574	0.99986	0.163764	0.949875	0.058182	0.999492	0.185708	0.999433
Marpal_utg000099g0149311	0.348516		0.149347	0.969199	-0.472814	0.999492	-0.352749	0.999433
Marpal_utg000056g0097091	0.348505		0.417689		-0.420053	0.999492	-0.183092	0.999433
Marpal_utg000051g0090771	0.348371	0.99986	-0.541647	0.823868	-0.026467	0.999492	-0.592844	0.999433
Marpal_utg000019g0052691	0.348223				-0.54153		-0.329335	0.999433
Marpal_utg000140g0174851	0.348126		0.17716
Marpal_utg000012g0030971	0.466953	0.680415	0.715103	0.00134688	0.0370206	0.999492	0.120816	0.999433
Marpal_utg000113g0158711	0.347951	0.99986	-0.890372	0.168935	-0.262407	0.999492	-0.253814	0.999433
Marpal_utg000121g0165631	0.347926	0.99986	0.345747	0.859739	-0.102023	0.999492	0.098198	0.999433
Marpal_utg000044g0080581	0.347747	0.99986	0.0828179	0.969199	-0.0317397	0.999492	0.130344	0.999433
Marpal_utg000010g0020971	0.347229	0.99986	-0.342314	0.764767	0.108201	0.999492	0.0451567	0.999433
Marpal_utg000090g0140961	0.347031		-0.190744		0.104454	0.999492	-0.220591	0.999433
Marpal_utg000012g0029111	0.346843	0.708375	0.308604	0.560251	0.0359429	0.999492	0.112941	0.999433
Marpal_utg000088g0140281	0.346323	0.99986	0.3211	0.894981	0.0927335	0.999492	-0.503263	0.999433
Marpal_utg000115g0160911	0.322214	0.552033	0.713138	0.000617965	-0.0141805	0.999492	-0.150217	0.999433
Marpal_utg000010g0019791	0.34591	0.99986	0.297664	0.599528	0.154412	0.999492	0.133701	0.999433
Marpal_utg000013g0034121	0.345626	0.99986	0.330682	0.703668	-0.161372	0.999492	-0.0969991	0.999433
Marpal_utg000085g0138441	0.345498	0.99986	0.544676	0.636638	0.0582158	0.999492	-0.209745	0.999433
Marpal_utg000015g0039091	0.345452	0.99986	-0.130734	0.962763	-0.0458545	0.999492	-0.163671	0.999433
Marpal_utg000098g0148511	0.345238		-0.753031		-0.379412	0.999492	-0.684698	0.999433
Marpal_utg000143g0177451	0.345229	0.99986	-0.243788	0.937487	-0.159595	0.999492	-0.119861	0.999433
Marpal_utg000077g0128001	0.345001	0.99986	-0.168955	0.951108	0.205889	0.999492	-0.00788165	0.999433
Marpal_utg000122g0166241	0.344883		0.2091		-0.0537029	0.999492	0.0835237	0.999433
Marpal_utg000050g0089331	0.344832	0.99986	0.383146	0.750233	-0.133038	0.999492	-0.0307789	0.999433
Marpal_utg000013g0035071	0.25004	0.99986	0.712776	0.0448645	0.0821879	0.999492	0.175118	0.999433
Marpal_utg000040g0076171	0.344233	0.99986	0.381297	0.52729	0.0386911	0.999492	0.141257	0.999433
Marpal_utg000018g0046481	0.343879		0.790468	0.689586	0.206985	0.999492	-0.475192	0.999433
Marpal_utg000051g0092021	0.343712		0.575738	0.871122	0.166322	0.999492	0.196356	0.999433
Marpal_utg000219g0203491	0.343497	0.99986	-0.790532	0.75575	0.168944	0.999492	0.616853	0.999433
Marpal_utg000098g0148091	0.343349	0.99986	0.197208	0.896207	0.0581535	0.999492	0.205152	0.999433
Marpal_utg000130g0171371	0.343305	0.99986	-0.220715	0.944143	-0.291457	0.999492	-0.460783	0.999433
Marpal_utg000016g0041161	0.343142	0.99986	1.08795	0.367093	0.284001	0.999492	-0.443873	0.999433
Marpal_utg000010g0023811	0.404649	0.14023	0.710523	0.0141275	0.381714	0.0121821	0.347256	0.981732
Marpal_utg000067g0112071	0.366982	0.99986	0.709489	0.00389435	0.228135	0.931437	0.19574	0.999433
Marpal_utg000171g0192001	0.342291		0.276247
Marpal_utg000057g0098931	0.342239	0.99986	0.297872	0.551801	-0.125995	0.999492	-0.0513722	0.999433
Marpal_utg000018g0050231	0.341969	0.929959	0.190196	0.872308	-0.104558	0.999492	-0.0392112	0.999433
Marpal_utg000072g0121851	0.341949		0.403539	0.875815	0.658125	0.999492	-0.499579	0.999433
Marpal_utg000017g0044761	0.341745	0.99986	-0.486127	0.783098	-0.682816	0.80205	-0.159398	0.999433
Marpal_utg000080g0133641	0.341723	0.99986	0.228751	0.756951	-0.0258536	0.999492	-0.0592885	0.999433
Marpal_utg000075g0125681	0.341677		-0.182425		-0.534255	0.999492	0.265592	0.999433
Marpal_utg000010g0025181	0.341593	0.99986	0.316225	0.852391	-0.237215	0.999492	-0.375584	0.999433
Marpal_utg000090g0142051	0.341359	0.808536	0.19746	0.803312	0.107714	0.999492	-0.189538	0.999433
Marpal_utg000069g0116401	0.341035	0.99986	0.155749	0.911793	0.114404	0.999492	0.033247	0.999433
Marpal_utg000134g0172371	0.340961	0.99986	-0.666459	0.645972	0.0628072	0.999492	-0.385279	0.999433
Marpal_utg000058g0100841	0.340843	0.99986	-0.093192	0.97352	0.0635747	0.999492	0.102467	0.999433
Marpal_utg000030g0063991	0.340247		0.224243	0.943278	-0.290045	0.999492	-0.0808794	0.999433
Marpal_utg000008g0018761	0.340133				-0.109635
Marpal_utg000010g0025241	0.339947	0.99986	0.0643847	0.943278	-0.0518771	0.999492	-0.0620243	0.999433
Marpal_utg000122g0166291	0.339455	0.99986	0.687582	0.530567	0.0669619	0.999492	0.248231	0.999433
Marpal_utg000074g0124261	0.339367		0.369611		-0.0388258	0.999492	0.0993553	0.999433
Marpal_utg000050g0088501	0.33913	0.99986	0.50187	0.148546	0.0108838	0.999492	-0.0236807	0.999433
Marpal_utg000046g0082801	0.339056	0.99986	0.256243	0.867429	0.0645912	0.999492	-0.0471542	0.999433
Marpal_utg000004g0008721	0.338977	0.487305	0.345	0.229426	-0.12317	0.999492	-0.151636	0.999433
Marpal_utg000095g0145961	0.338726	0.99986	1.26903	0.0983218	-0.0340392	0.999492	-0.0399889	0.999433
Marpal_utg000034g0069361	0.338717	0.99986	0.0460255	0.971995	0.041739	0.999492	-0.0125562	0.999433
Marpal_utg000106g0153841	0.33868	0.99986	0.493423	0.822169	-0.161485	0.999492	-0.153291	0.999433
Marpal_utg000051g0091001	0.338115	0.99986	-0.13011	0.941555	0.260119	0.999492	-0.102089	0.999433
Marpal_utg000050g0088511	0.33772	0.99986	-0.535631	0.761105	-0.291141	0.999492	0.0647622	0.999433
Marpal_utg000010g0025441	0.337585	0.99986	0.080041	0.962966	0.15215	0.999492	-0.288033	0.999433
Marpal_utg000086g0139451	0.337542		0.157524	0.959845	0.00445222	0.999492	-0.153338	0.999433
Marpal_utg000011g0026821	0.33744	0.99986	-0.502499	0.771651	0.0355907	0.999492	-0.0353321	0.999433
Marpal_utg000060g0102011	0.33735	0.99986	0.536925	0.204316	0.0199034	0.999492	-0.112496	0.999433
Marpal_utg000161g0184321	0.337129	0.99986	-0.731768	0.838974	-0.44183	0.999492	-0.353037	0.999433
Marpal_utg000005g0010221	0.337033	0.99986	-0.436886	0.823768	0.192984	0.999492	-0.0232198	0.999433
Marpal_utg000090g0141171	0.336623	0.99986	-0.619622	0.572896	0.0928703	0.999492	-0.214455	0.999433
Marpal_utg000020g0054511	0.336622	0.99986	0.347325	0.899935	0.168813	0.999492	0.460183	0.999433
Marpal_utg000132g0171921	0.336408	0.99986	-0.0793449	0.983964	-0.27731	0.999492	-0.533117	0.999433
Marpal_utg000068g0116021	0.336229	0.99986	0.384845	0.776095	0.118092	0.999492	0.139398	0.999433
Marpal_utg000010g0025401	0.335971	0.99986	0.255234	0.89981	-0.209271	0.999492	-0.437369	0.999433
Marpal_utg000149g0179121	0.335672		-0.193867		-0.193695		0.0926958	0.999433
Marpal_utg000015g0038151	0.33561	0.99986	1.03657	0.320992	-0.257409	0.999492	-0.422279	0.999433
Marpal_utg000060g0102611	0.335363	0.99986	-0.271907	0.585597	0.13885	0.999492	0.0028114	0.999433
Marpal_utg000011g0026501	0.335227	0.99986	-0.168436	0.954729	-0.361473	0.999492	0.0368884	0.999433
Marpal_utg000066g0108711	0.335056	0.99986	0.158557	0.871544	0.129521	0.999492	-0.222012	0.999433
Marpal_utg000040g0076531	0.334976	0.99986	0.214155	0.857458	0.127834	0.999492	-0.128808	0.999433
Marpal_utg000121g0165651	0.334561	0.99986	0.298968	0.768884	-0.0307559	0.999492	0.159898	0.999433
Marpal_utg000021g0056051	0.334529	0.99986	0.0518728	0.983964	-0.210314	0.999492	-0.00876552	0.999433
Marpal_utg000024g0060161	0.334087	0.99986	-0.062693	0.959943	0.140035	0.999492	-0.0887552	0.999433
Marpal_utg000049g0085111	0.333764	0.99986	0.429485	0.803211	-0.248034	0.999492	-0.0413489	0.999433
Marpal_utg000017g0043611	0.333339	0.99986	0.166449	0.923009	0.0998282	0.999492	-0.365015	0.999433
Marpal_utg000140g0175831	0.333297	0.99986	0.326635	0.855741	0.208267	0.999492	0.462439	0.999433
Marpal_utg000018g0049981	0.333058	0.99986	0.590424	0.388852	-0.101144	0.999492	-0.100983	0.999433
Marpal_utg000075g0125171	0.332657	0.99986	-0.134335	0.959308	-0.0938653	0.999492	-0.268406	0.999433
Marpal_utg000113g0158831	0.332649	0.99986	0.13043	0.907179	-0.0552925	0.999492	-0.39287	0.999433
Marpal_utg000164g0185281	0.332503	0.99986	0.453511	0.274441	0.179414	0.999492	-0.0275141	0.999433
Marpal_utg000012g0031181	0.332495	0.99986	0.046594	0.983257	0.1959	0.999492	-0.287126	0.999433
Marpal_utg000071g0120691	0.318607	0.928063	0.706704	0.000319713	0.00976189	0.999492	0.0173747	0.999433
Marpal_utg000151g0180201	0.332273	0.99986	0.23448	0.869992	0.141471	0.983756	0.0878916	0.999433
Marpal_utg000090g0141871	0.332014		0.291224
Marpal_utg000068g0115101	0.331851	0.99986	0.258613	0.905177	0.126106	0.999492	-0.158538	0.999433
Marpal_utg000102g0150541	0.331449	0.99986	0.110499	0.941006	0.23641	0.886241	0.246824	0.999433
Marpal_utg000127g0169531	0.331347	0.99986	-0.0432449	0.989283	0.138839	0.999492	0.00649436	0.999433
Marpal_utg000116g0161881	0.331123		-0.545641		-0.371539	0.999492	-0.267854	0.999433
Marpal_utg000013g0033451	0.33101	0.99986	0.000160395	0.999846	0.105018	0.999492	0.103663	0.999433
Marpal_utg000125g0168441	0.330236		0.294973		-0.0329095	0.999492	-0.688168	0.999433
Marpal_utg000154g0181871	0.330143		0.115536	0.977681	-0.481337	0.999492	0.017183	0.999433
Marpal_utg000060g0102631	0.329929	0.99986	0.424676	0.394522	-0.0253045	0.999492	0.190367	0.999433
Marpal_utg000023g0058331	0.329763	0.99986	0.276695	0.824008	0.127186	0.999492	0.0987408	0.999433
Marpal_utg000112g0157811	0.329687	0.99986	0.46231	0.22937	-0.00615447	0.999492	0.10912	0.999433
Marpal_utg000129g0170791	0.329627	0.99986	-0.0562676	0.968346	0.114848	0.999492	-0.0711007	0.999433
Marpal_utg000030g0064951	0.329344	0.99986	-0.0676368	0.971987	-0.310552	0.999492	-0.344807	0.999433
Marpal_utg000080g0132101	0.329322	0.99986	0.132988	0.958896	-0.0865616	0.999492	-0.54703	0.999433
Marpal_utg000017g0041771	0.329311	0.99986	0.217587	0.929492	-0.404972	0.999492	-0.237988	0.999433
Marpal_utg000054g0094671	0.32921		-0.147783		-0.297248	0.999492	-0.740387	0.999433
Marpal_utg000184g0200431	0.329137	0.99986	-0.0207332	0.993539	0.0823362	0.999492	0.197833	0.999433
Marpal_utg000140g0175901	0.328868	0.99986	0.350425	0.803482	-0.196438	0.999492	-0.322281	0.999433
Marpal_utg000019g0053911	0.328141		-0.308501		-0.0190587	0.999492	-0.0943074	0.999433
Marpal_utg000041g0078091	0.401067	0.99986	0.70568	0.0368434	0.34291	0.134931	0.290349	0.999433
Marpal_utg000012g0026991	0.327972	0.99986	-0.19085	0.918747	-0.310626	0.999492	0.124654	0.999433
Marpal_utg000012g0027781	0.327673	0.99986	-0.0719381	0.969199	0.0499228	0.999492	-0.257741	0.999433
Marpal_utg000032g0067251	0.327582	0.99986	0.191071	0.938821	-0.137897	0.999492	0.354184	0.999433
Marpal_utg000099g0148791	0.327456	0.99986	-0.162627	0.953713	0.176794	0.999492	-0.167799	0.999433
Marpal_utg000080g0133271	0.327385		0.144643	0.971099	0.0978106		-0.0928271	0.999433
Marpal_utg000123g0166831	0.327274	0.99986	0.377826	0.435258	0.457366	8.30092e-05	0.233988	0.999433
Marpal_utg000081g0134481	0.32705	0.99986	-0.144763	0.934364	0.0859875	0.999492	-0.0128131	0.999433
Marpal_utg000089g0140751	0.327012	0.99986	0.699725	0.362244	-0.0278947	0.999492	-0.0183648	0.999433
Marpal_utg000018g0048461	0.3265	0.99986	0.472948	0.77781	-0.160132	0.999492	-0.412919	0.999433
Marpal_utg000006g0014091	0.326451		-0.492921		-0.615734	0.999492
Marpal_utg000055g0095631	0.32636	0.773806	0.334904	0.609987	0.109396	0.999492	-0.0524764	0.999433
Marpal_utg000035g0070321	0.32596	0.99986	0.462494	0.569418	0.207957	0.999492	0.0738814	0.999433
Marpal_utg000029g0062261	0.325825	0.99986	-0.284507	0.861994	-0.250614	0.999492	0.169599	0.999433
Marpal_utg000025g0060881	0.32567		0.106504	0.975139	-0.348255	0.999492	0.11128	0.999433
Marpal_utg000012g0028991	0.325353		-0.185624	0.962966	0.911678	0.973182	0.265215	0.999433
Marpal_utg000095g0145751	0.433698	0.0981499	0.697066	0.000709956	-0.122135	0.999492	-0.124475	0.999433
Marpal_utg000004g0009901	0.325001	0.99986	0.281824	0.896896	0.312931	0.999492	-0.111087	0.999433
Marpal_utg000114g0159751	0.324822		-0.443454	0.888041	-0.39544	0.999492	-0.0940666	0.999433
Marpal_utg000078g0130181	0.32461		-0.259243	0.951108	-0.128503	0.999492	-0.474386	0.999433
Marpal_utg000155g0182131	0.324449	0.99986	0.508585	0.776958	-0.0938978	0.999492	-0.42127	0.999433
Marpal_utg000169g0188991	0.324432	0.99986	-0.44318	0.578026	-0.20739	0.999492	-0.123965	0.999433
Marpal_utg000077g0127321	0.324102	0.99986	0.0732481	0.980613	-0.218854	0.999492	-0.305712	0.999433
Marpal_utg000116g0161621	0.323934	0.99986	-0.191179	0.94053	-0.337171	0.999492	-0.187256	0.999433
Marpal_utg000051g0089981	0.32348		0.413315		0.348228		-0.797013	0.999433
Marpal_utg000041g0078001	0.323413	0.99986	0.868283	0.312233	-0.088751	0.999492	0.0527894	0.999433
Marpal_utg000017g0041761	0.323327	0.99986	0.35718	0.812102	0.0121171	0.999492	0.076326	0.999433
Marpal_utg000121g0165671	0.323255	0.99986	0.146454	0.944309	0.0821364	0.999492	0.00390753	0.999433
Marpal_utg000018g0049351	0.323164	0.99986	0.312622	0.649054	0.146376	0.999492	0.308287	0.657441
Marpal_utg000103g0151431	0.323013	0.99986	-0.126186	0.944143	0.0391665	0.999492	-0.141151	0.999433
Marpal_utg000050g0088051	0.322939	0.99986	0.518235	0.754344	0.119704	0.999492	-0.0628233	0.999433
Marpal_utg000151g0180321	0.322924	0.99986	0.535557	0.286922	-0.108011	0.999492	-0.392841	0.999433
Marpal_utg000041g0078111	0.322902	0.99986	0.342723	0.636638	0.0706055	0.999492	0.0985229	0.999433
Marpal_utg000013g0034091	0.428347	0.63621	0.696428	0.0244185	0.296492	0.999492	-0.128573	0.999433
Marpal_utg000010g0025221	0.128063	0.99986	0.694933	0.011401	0.0167541	0.999492	0.0101624	0.999433
Marpal_utg000121g0165971	0.322026	0.99986	0.0303706	0.995042	-0.375053	0.999492	-0.32432	0.999433
Marpal_utg000080g0133301	0.283019	0.99986	0.689382	0.00447405	-0.013949	0.999492	-0.194679	0.999433
Marpal_utg000058g0099871	0.32077		-0.57104	0.841518	-0.253019	0.999492	-0.278298	0.999433
Marpal_utg000109g0154821	0.320562	0.99986	0.0638422	0.969199	-0.163783	0.999492	-0.10377	0.999433
Marpal_utg000013g0034961	0.320543	0.99986	-0.0353024	0.990102	-0.0927519	0.999492	0.362676	0.999433
Marpal_utg000101g0149841	0.319984		0.112017		-0.369602
Marpal_utg000166g0185721	0.319795		-0.375672	0.914777	0.161218	0.999492	-0.38459	0.999433
Marpal_utg000054g0095371	0.319766		-0.068775	0.983964	-0.207543	0.999492	-0.478659	0.999433
Marpal_utg000075g0126021	0.319729	0.99986	0.115937	0.964381	0.192463	0.999492	0.575036	0.999433
Marpal_utg000115g0160191	0.319419	0.99986	0.269091	0.724823	-0.110989	0.999492	-0.265397	0.999433
Marpal_utg000002g0002741	0.319356	0.99986	1.04979	0.114446	-0.272116	0.999492	0.0420781	0.999433
Marpal_utg000049g0084471	0.319332	0.99986	-0.472077	0.720878	-0.1472	0.999492	-0.276059	0.999433
Marpal_utg000119g0164831	0.319271	0.99986	0.329441	0.560832	0.047095	0.999492	0.0119481	0.999433
Marpal_utg000066g0108581	0.319113	0.99986	0.317708	0.723057	0.00761438	0.999492	-0.0273739	0.999433
Marpal_utg000018g0049191	0.319048	0.99986	-0.0960696	0.972214	-0.346959	0.999492	-0.720458	0.999433
Marpal_utg000055g0096951	0.318852	0.99986	-0.211222	0.94053	-0.203308	0.999492	-0.691957	0.999433
Marpal_utg000055g0096271	0.318786	0.99986	-0.229369	0.930106	-0.104447	0.999492	-0.21572	0.999433
Marpal_utg000090g0140911	0.318775		-0.367893	0.891703	-0.31886	0.999492	-0.541597	0.999433
Marpal_utg000014g0037601	0.318768	0.99986	0.00717063	0.999034	-0.145524	0.999492	0.280391	0.999433
Marpal_utg000116g0162141	0.22254	0.99986	0.688095	0.00145939	0.0701404	0.999492	-0.164474	0.999433
Marpal_utg000141g0176091	0.318564	0.99986	0.911526	0.173263	0.0462224	0.999492	-0.0638168	0.999433
Marpal_utg000014g0037021	0.318534	0.99986	0.530655	0.0842515	0.0616426	0.999492	-0.0496478	0.999433
Marpal_utg000136g0172941	0.318085	0.99986	0.318391	0.841942	-0.153162	0.999492	0.172062	0.999433
Marpal_utg000049g0084411	0.317545		-1.00105		-0.437865	0.999492	-0.197203	0.999433
Marpal_utg000069g0116721	0.317529	0.99986	-0.141931	0.950978	-0.448396	0.999492	-0.54445	0.999433
Marpal_utg000012g0031391	0.317334	0.99986	-0.493096	0.797684	-0.549967	0.999492	-0.893137	0.999433
Marpal_utg000090g0141961	0.317304		-0.384775		-1.42829		-0.521787	0.999433
Marpal_utg000024g0059411	0.317201		0.524456	0.888498	0.0125314	0.999492	-0.257656	0.999433
Marpal_utg000049g0087181	0.317102	0.99986	0.0656596	0.962966	-0.105503	0.999492	-0.125765	0.999433
Marpal_utg000081g0134491	0.316994	0.99986	0.132318	0.962354	-0.37812	0.999492	-0.0662525	0.999433
Marpal_utg000098g0148141	0.316863	0.99986	0.367729	0.262764	-0.0313585	0.999492	-0.0140644	0.999433
Marpal_utg000106g0154141	0.31667	0.99986	0.601589	0.744756	-0.401414	0.999492	-0.0345623	0.999433
Marpal_utg000067g0111931	0.316656	0.99986	0.640349	0.0741623	0.00678998	0.999492	0.00379308	0.999433
Marpal_utg000036g0071981	0.316584	0.99986	-0.122186	0.980223	-0.3107	0.999492	0.287964	0.999433
Marpal_utg000011g0025731	0.316273		0.507544		0.0993602	0.999492	-0.108177	0.999433
Marpal_utg000142g0176451	0.316114	0.681379	0.288164	0.670876	-0.197274	0.999492	-0.127011	0.999433
Marpal_utg000142g0176631	0.315635	0.99986	0.320979	0.725738	0.0179293	0.999492	-0.110792	0.999433
Marpal_utg000121g0165831	0.315619	0.99986	-0.451219	0.863232	-0.379421	0.999492	-0.407648	0.999433
Marpal_utg000093g0145001	0.31551	0.99986	0.0912978	0.976421	-0.299477	0.999492	-0.329897	0.999433
Marpal_utg000129g0170701	0.31519	0.99986	0.943483	0.073923	0.0290667	0.999492	0.107005	0.999433
Marpal_utg000104g0151861	0.315127	0.99986	0.303857	0.724244	0.10608	0.999492	-0.0724002	0.999433
Marpal_utg000138g0173491	0.31504	0.911196	0.397323	0.185632	0.0808944	0.999492	0.100105	0.999433
Marpal_utg000068g0115001	0.31501		-0.311469		1.34594	0.521785	0.0203407	0.999433
Marpal_utg000083g0136551	0.31433	0.99986	-0.448261	0.849032	-0.149793	0.999492	-0.256783	0.999433
Marpal_utg000086g0138791	0.314163		0.0562696		-0.252288		-0.00179775	0.999625
Marpal_utg000015g0039701	0.314148	0.99986	0.0541442	0.984147	0.0688602	0.999492	0.0250971	0.999433
Marpal_utg000163g0184701	0.31413	0.929562	0.280028	0.75575	-0.163484	0.999492	-0.154757	0.999433
Marpal_utg000123g0167411	0.314081				-0.635413	0.999492
Marpal_utg000069g0116291	0.31368		0.78523		0.392524		0.18521	0.999433
Marpal_utg000033g0068131	0.313617	0.99986	-0.238183	0.944143	-0.122658	0.999492	-0.0836173	0.999433
Marpal_utg000040g0077531	0.313397	0.99986	-0.52066	0.855741	-0.202088	0.999492	-0.196584	0.999433
Marpal_utg000097g0147051	0.313025		-1.04509	0.592341	-0.280833	0.999492	-0.541393	0.999433
Marpal_utg000017g0042021	0.312949	0.99986	0.350918	0.49796	-0.0291392	0.999492	-0.181716	0.999433
Marpal_utg000087g0140111	0.312931	0.99986	0.0810813	0.974022	-0.315444	0.999492	-0.111309	0.999433
Marpal_utg000124g0167651	0.312912	0.99986	-0.288002	0.919523	0.0304239	0.999492	-0.104481	0.999433
Marpal_utg000049g0084801	0.312911		0.125999	0.976634	-0.105207	0.999492	-0.721485	0.999433
Marpal_utg000066g0108791	0.31269		-0.757767		-0.501836	0.999492	-0.617627	0.999433
Marpal_utg000067g0112091	0.312683	0.99986	0.400848	0.684391	0.0748742	0.999492	-0.055118	0.999433
Marpal_utg000066g0109371	0.160659	0.99986	0.684369	0.0445264	0.108464	0.999492	0.0156451	0.999433
Marpal_utg000010g0023681	0.31253		0.316718		-0.520469		-0.645559	0.999433
Marpal_utg000016g0040801	0.275398	0.99986	0.679705	0.00273699	-0.137845	0.999492	-0.200618	0.999433
Marpal_utg000024g0059561	0.312437	0.99986	-0.247053	0.930106	0.178258	0.999492	0.0999853	0.999433
Marpal_utg000005g0012341	0.311849		0.561087	0.743102	-0.401191	0.999492	0.101539	0.999433
Marpal_utg000160g0184141	0.311812	0.99986	-0.301865	0.789116	0.00395885	0.999492	-0.00176436	0.999433
Marpal_utg000001g0000551	0.311658	0.99986	-0.0550046	0.980033	-0.060885	0.999492	-0.0515987	0.999433
Marpal_utg000049g0084441	0.311359	0.99986	0.361508	0.551425	-0.0335294	0.999492	0.0947934	0.999433
Marpal_utg000074g0123101	0.311354	0.99986	0.0109467	0.998518	-0.0426319	0.999492	0.0901981	0.999433
Marpal_utg000010g0019921	0.376296	0.99986	0.679111	0.0199873	0.136753	0.999492	-0.150903	0.999433
Marpal_utg000161g0184361	0.311235		0.087201	0.982663	-0.335866	0.999492	-0.494589	0.999433
Marpal_utg000018g0050291	0.307765	0.99986	0.678936	0.044583	0.150385	0.999492	0.0890862	0.999433
Marpal_utg000049g0083781	0.311191	0.99986	-1.08602	0.5669	-0.454107	0.999492
Marpal_utg000012g0027721	0.311189		-0.0572959	0.989949	0.143944	0.999492	-0.521052	0.999433
Marpal_utg000010g0024221	0.31072	0.99986	0.312411	0.892104	-0.564303	0.999492	-0.415413	0.999433
Marpal_utg000005g0010711	0.310042	0.99986	0.402997	0.522869	-0.0655209	0.999492	-0.0563946	0.999433
Marpal_utg000084g0137561	0.309913	0.99986	-0.296354	0.907958	-0.124753	0.999492	-0.34205	0.999433
Marpal_utg000058g0099381	0.309809	0.99986	-0.100559	0.94685	-0.247618	0.525438	-0.197762	0.999433
Marpal_utg000012g0030251	0.309661	0.99986	0.265774	0.88232	-0.292309	0.719059	-0.157195	0.999433
Marpal_utg000067g0112141	0.309178	0.99986	0.17972	0.810681	0.297609	0.575797	0.104363	0.999433
Marpal_utg000020g0054721	0.309124		0.525	0.786323	0.333681	0.999492	0.131325	0.999433
Marpal_utg000104g0151891	0.309102	0.99986	0.545369	0.392682	0.135863	0.999492	0.17642	0.999433
Marpal_utg000035g0071321	0.308953	0.99986	0.250649	0.889064	0.139353	0.999492	-0.000456984	0.999461
Marpal_utg000023g0057441	0.308854	0.99986	-0.324499	0.876948	-0.181486	0.999492	-0.490729	0.999433
Marpal_utg000019g0053831	0.30875		0.569686
Marpal_utg000003g0005731	0.308733	0.99986	0.455842	0.563454	0.109219	0.999492	0.30705	0.999433
Marpal_utg000083g0135961	0.308716	0.99986	0.0483015	0.981768	0.19554	0.999492	-0.289018	0.999433
Marpal_utg000110g0156191	0.308705	0.99986	0.248922	0.787729	0.156938	0.999492	0.18726	0.999433
Marpal_utg000036g0071651	0.377332	0.99986	0.676434	0.0193712	0.0373863	0.999492	-0.0282856	0.999433
Marpal_utg000115g0161251	0.308331	0.99986	0.450514	0.538454	-0.20691	0.961877	-0.228388	0.999433
Marpal_utg000049g0085341	0.308199		-0.0475367		0.205392	0.999492	-0.246162	0.999433
Marpal_utg000010g0019961	0.308133	0.99986	0.382586	0.584473	0.0730562	0.999492	0.0127402	0.999433
Marpal_utg000172g0195061	0.308069	0.99986	-0.421517	0.855029	-0.29425	0.999492	-0.518634	0.999433
Marpal_utg000051g0089841	0.308063				-0.20075	0.999492	-0.598041	0.999433
Marpal_utg000021g0055701	0.307965	0.99986	0.380413	0.869634	0.407006	0.999492	0.0369562	0.999433
Marpal_utg000010g0019801	0.307943	0.99986	-0.174089	0.930106	-0.119954	0.999492	-0.119435	0.999433
Marpal_utg000015g0039921	0.307815	0.99986	-0.128907	0.91449	0.141605	0.999492	0.0650678	0.999433
Marpal_utg000059g0101621	0.401127	0.364042	0.668837	0.00209747	0.0648384	0.999492	0.0901274	0.999433
Marpal_utg000013g0035041	0.307756	0.99986	-0.0252183	0.990128	-0.107784	0.999492	-0.230443	0.999433
Marpal_utg000003g0004911	0.307475		-0.671936		-0.322391	0.999492	-0.940631	0.999433
Marpal_utg000010g0023321	0.307162	0.99986	0.842524	0.727396	-0.159207	0.999492	-0.145294	0.999433
Marpal_utg000021g0056971	0.307112	0.99986	0.415056	0.630937	-0.0763473	0.999492	-0.0261193	0.999433
Marpal_utg000090g0143071	0.307091		-0.0367159	0.991888	0.037739	0.999492	-0.0454845	0.999433
Marpal_utg000051g0089881	0.307069		0.073599	0.984147	-0.572597	0.999492	-0.109528	0.999433
Marpal_utg000071g0121231	0.306971	0.99986	-0.359738	0.843574	0.358931	0.999492	-0.222334	0.999433
Marpal_utg000128g0170311	0.306823	0.99986	0.393178	0.527518	-0.137911	0.999492	-0.465395	0.999433
Marpal_utg000017g0042981	0.30673	0.99986	0.458711	0.477026	0.0675196	0.999492	0.0595584	0.999433
Marpal_utg000010g0022061	0.306698	0.99986	0.0036299	0.999034	0.01325	0.999492	0.128144	0.999433
Marpal_utg000050g0088741	0.306669	0.99986	0.507878	0.764171	0.291668	0.999492	0.0234601	0.999433
Marpal_utg000002g0002931	0.306349	0.99986	1.00319	0.71302	0.0556548	0.999492	0.045218	0.999433
Marpal_utg000112g0158081	0.306337	0.99986	-0.163237	0.943278	-0.125619	0.999492	-0.161363	0.999433
Marpal_utg000080g0133491	0.306256	0.99986	0.0801373	0.981502	-0.022807	0.999492	-0.319659	0.999433
Marpal_utg000106g0153931	0.305924	0.99986	0.158852	0.930106	0.194279	0.999492	0.00473051	0.999433
Marpal_utg000024g0060231	0.305749	0.99986	0.438612	0.684391	-0.0804253	0.999492	-0.151402	0.999433
Marpal_utg000061g0103811	0.305475		0.341965	0.931216	-0.127038	0.999492	-0.66696	0.999433
Marpal_utg000016g0040211	0.305374	0.99986	0.192791	0.867849	0.148046	0.999492	0.0565804	0.999433
Marpal_utg000093g0144851	0.305267	0.99986	-0.0476629	0.988645	0.0941966	0.999492	-0.0518808	0.999433
Marpal_utg000030g0063931	0.305099		-0.230066		-0.276549	0.999492	-0.685651	0.999433
Marpal_utg000014g0036761	0.304873	0.99986	0.8157	0.291478	-0.12151	0.999492	-0.29686	0.999433
Marpal_utg000008g0017901	0.304618	0.99986	0.71011	0.332849	-0.11653	0.999492	-0.219063	0.999433
Marpal_utg000049g0086871	0.30439	0.99986	0.775148	0.230128	-0.138487	0.999492	-0.0881369	0.999433
Marpal_utg000002g0001521	0.304234	0.99986	0.291532	0.707566	0.129203	0.999492	0.140665	0.999433
Marpal_utg000005g0010231	0.303859		-0.198128	0.952772	-0.713739	0.999492	-0.0307289	0.999433
Marpal_utg000166g0185881	0.303444		-0.277439		-0.254678	0.999492	-1.14378	0.999433
Marpal_utg000111g0157141	0.303108	0.99986	0.611119	0.411867	-0.108292	0.999492	0.0246498	0.999433
Marpal_utg000075g0125161	0.302663	0.99986	-0.452305	0.579172	0.133143	0.999492	-0.0362293	0.999433
Marpal_utg000010g0023381	0.302121	0.99986	1.00855	0.668699	-0.273823	0.999492	-0.298449	0.999433
Marpal_utg000078g0129481	0.301707		-0.177407		0.717819		-0.46538	0.999433
Marpal_utg000008g0016601	0.301622		0.236225		-0.133789		-0.322501	0.999433
Marpal_utg000153g0181171	0.342487	0.99986	0.667792	0.0350103	-0.0645285	0.999492	-0.120591	0.999433
Marpal_utg000069g0116811	0.301554	0.99986	0.148905	0.935869	-0.0265903	0.999492	0.0632113	0.999433
Marpal_utg000126g0168871	0.301463	0.99986	0.454625	0.568155	0.0152928	0.999492	0.018258	0.999433
Marpal_utg000012g0027121	0.301158	0.99986	0.131579	0.937487	-0.0514132	0.999492	-0.277359	0.999433
Marpal_utg000010g0020141	0.30114	0.99986	0.213171	0.883397	0.214194	0.999492	-0.25	0.999433
Marpal_utg000058g0101261	0.301071	0.99986	0.692447	0.348307	-0.0298591	0.999492	-0.395321	0.999433
Marpal_utg000032g0066661	0.300859	0.99986	-0.0302643	0.990234	0.00898616	0.999492	-0.154117	0.999433
Marpal_utg000083g0136401	0.300832	0.99986	-0.361896	0.855741	-0.350644	0.999492	-0.481722	0.999433
Marpal_utg000035g0070551	0.300607	0.99986	0.456352	0.791126	-0.0136244	0.999492	0.0301774	0.999433
Marpal_utg000032g0067141	0.300408	0.937503	0.4079	0.081057	-0.0299985	0.999492	-0.0521173	0.999433
Marpal_utg000017g0044731	0.300305	0.99986	0.121353	0.910476	-0.0931938	0.999492	0.0424375	0.999433
Marpal_utg000003g0005691	0.299968	0.99986	0.280377	0.585597	0.00604355	0.999492	-0.184071	0.999433
Marpal_utg000123g0166751	0.299782	0.99986	0.0938187	0.952772	-0.0467985	0.999492	-0.206017	0.999433
Marpal_utg000012g0028791	0.299216	0.99986	0.0172658	0.997865	0.522404	0.999492	-0.176596	0.999433
Marpal_utg000067g0112261	0.299126	0.99986	-0.559859	0.89923	0.0821466	0.999492	0.020359	0.999433
Marpal_utg000049g0085241	0.299028		-0.684174		-0.0318677	0.999492	-0.528497	0.999433
Marpal_utg000140g0175351	0.298178		-0.654248	0.823868	0.483726	0.999492	-0.892143	0.999433
Marpal_utg000046g0082331	0.0445613	0.99986	0.657537	0.0457649	-0.197665	0.999492	-0.170998	0.999433
Marpal_utg000005g0012821	0.297968		0.233655		-0.0972309	0.999492	0.186162	0.999433
Marpal_utg000099g0148811	0.297883		-0.976015		0.126981	0.999492	-0.441503	0.999433
Marpal_utg000055g0096481	0.442453	0.747592	0.655884	0.0260553	0.120564	0.999492	0.0836523	0.999433
Marpal_utg000079g0130391	0.297319		-0.214529		-0.54106		-0.79548	0.999433
Marpal_utg000005g0011341	0.297172	0.99986	-0.139644	0.891344	0.128066	0.999492	-0.0128203	0.999433
Marpal_utg000005g0011301	0.297002	0.99986	0.0314937	0.990128	0.18025	0.999492	0.261987	0.999433
Marpal_utg000010g0021971	0.296994						0.447613	0.999433
Marpal_utg000030g0065111	0.296979	0.99986	0.173841	0.888041	0.0967945	0.999492	-0.0702362	0.999433
Marpal_utg000041g0078281	0.29689	0.99986	0.0927155	0.971987	0.0200708	0.999492	-0.314951	0.999433
Marpal_utg000125g0168501	0.296727	0.99986	-0.0490366	0.982834	0.00680213	0.999492	-0.160945	0.999433
Marpal_utg000003g0005341	0.296611	0.99986	0.293447	0.551425	0.0666516	0.999492	0.0631969	0.999433
Marpal_utg000070g0118301	0.296516	0.99986	0.819109	0.205697	0.0047836	0.999492	-0.0798935	0.999433
Marpal_utg000097g0147441	0.296502	0.99986	0.0519992	0.965438	0.135182	0.999492	0.194273	0.999433
Marpal_utg000010g0022021	0.296397	0.99986	0.535454	0.68494	0.125857	0.999492	0.368375	0.999433
Marpal_utg000140g0175031	0.296371	0.99986	0.491306	0.281149	0.0245368	0.999492	0.0632706	0.999433
Marpal_utg000016g0041311	0.296341	0.99986	0.587388	0.178887	-0.0684214	0.999492	0.143149	0.999433
Marpal_utg000079g0131911	0.296233	0.99986	0.361572	0.411471	0.121347	0.999492	0.192274	0.999433
Marpal_utg000012g0027171	0.296227	0.99986	0.618422	0.0781057	0.060346	0.999492	-0.0379714	0.999433
Marpal_utg000094g0145261	0.296106	0.99986	-0.113793	0.959845	-0.0103662	0.999492	-0.0875264	0.999433
Marpal_utg000115g0161261	0.296071	0.99986	-0.0509998	0.968663	0.0240835	0.999492	0.0289465	0.999433
Marpal_utg000090g0141361	0.295971	0.99986	0.102375	0.971987	2.4663e-05	0.999986	0.425611	0.999433
Marpal_utg000069g0117441	0.295595		0.140569	0.964381	-0.198162	0.999492	-0.276456	0.999433
Marpal_utg000030g0065051	0.295548	0.99986	-0.0996446	0.969569	-0.105629	0.999492	-0.251772	0.999433
Marpal_utg000119g0165001	0.295547	0.99986	1.10301	0.0816815	-0.146336	0.999492	-0.0554196	0.999433
Marpal_utg000021g0056781	0.295424		0.390776	0.873855	-0.142807	0.999492	0.321928	0.999433
Marpal_utg000017g0041701	0.295419		1.06047	0.487654	-0.163367	0.999492	0.0915033	0.999433
Marpal_utg000071g0120161	0.29508		0.0085148		0.0161572		-0.447544	0.999433
Marpal_utg000085g0138451	0.295		0.4834		-0.315438	0.999492	-0.287024	0.999433
Marpal_utg000091g0143711	0.294874	0.99986	-0.413699	0.878948	0.315529	0.999492	-0.00326105	0.999433
Marpal_utg000052g0093231	0.294806		0.159704		-0.0250663	0.999492	0.267958	0.999433
Marpal_utg000066g0109391	0.294796	0.99986	0.241154	0.824662	0.167788	0.999492	0.3558	0.999433
Marpal_utg000035g0070901	0.294708	0.99986	-0.0414003	0.984909	-0.254655	0.999492	-0.291035	0.999433
Marpal_utg000097g0146841	0.294418	0.99986	-0.306202	0.896207	0.233741	0.999492	-0.154203	0.999433
Marpal_utg000033g0067471	0.29386	0.99986	0.42787	0.516206	0.0946605	0.999492	0.136145	0.999433
Marpal_utg000014g0036671	0.293801	0.99986	-0.408036	0.845341	-0.0429314	0.999492	-0.0316563	0.999433
Marpal_utg000008g0016571	0.293786	0.99986	0.142938	0.950902	-0.0969751	0.999492	0.067905	0.999433
Marpal_utg000146g0177811	0.293576	0.99986	-0.0721374	0.977681	-0.0726833	0.999492	-0.00258883	0.999433
Marpal_utg000032g0065751	0.293499	0.99986	0.370376	0.344488	-0.0193376	0.999492	0.0987706	0.999433
Marpal_utg000038g0074231	0.293183	0.99986	-0.164473	0.94053	0.0353049	0.999492	-0.135594	0.999433
Marpal_utg000105g0152121	0.29296	0.99986	0.0500077	0.983731	-0.128844	0.999492	-0.118922	0.999433
Marpal_utg000010g0021141	0.292899	0.99986	0.179768	0.896207	-0.2034	0.999492	-0.166232	0.999433
Marpal_utg000014g0037291	0.292888	0.99986	0.299031	0.605781	0.0700338	0.999492	-0.0978403	0.999433
Marpal_utg000075g0125661	0.29252	0.99986	0.937019	0.0686157	0.0316565	0.999492	0.126463	0.999433
Marpal_utg000032g0066521	0.292496		0.439845		0.106316	0.999492	-0.00292834	0.999433
Marpal_utg000080g0133501	0.292355		-1.12338		-0.0429806		-0.483613	0.999433
Marpal_utg000013g0035341	0.292176	0.99986	-0.0831718	0.964381	0.253276	0.999492	0.45235	0.999433
Marpal_utg000008g0017021	0.292115	0.99986	0.373627	0.265575	0.097277	0.999492	-0.0184063	0.999433
Marpal_utg000008g0015541	0.292015	0.99986	0.542574	0.544584	0.0723854	0.999492	0.00683476	0.999433
Marpal_utg000153g0181491	0.291871	0.99986	0.00120872	0.999496	0.311088	0.999492	0.186305	0.999433
Marpal_utg000055g0096941	0.291247	0.99986	-0.0530839	0.971995	-0.0107589	0.999492	0.0462511	0.999433
Marpal_utg000195g0202691	0.290996	0.99986	0.049264	0.990128	-0.179476	0.999492	0.321738	0.999433
Marpal_utg000083g0136501	0.29091		-0.234695		0.417793	0.999492	-0.126746	0.999433
Marpal_utg000012g0028681	0.275481	0.99986	0.653679	0.00241796	-0.0746155	0.999492	-0.0207408	0.999433
Marpal_utg000117g0163391	0.290874	0.99986	0.785415	0.0670037	-0.0616953	0.999492	-0.110136	0.999433
Marpal_utg000012g0031431	0.29071	0.99986	0.678051	0.380556	0.112634	0.999492	-0.114745	0.999433
Marpal_utg000106g0153561	0.290618	0.99986	0.529797	0.0665055	-0.110122	0.999492	-0.0288002	0.999433
Marpal_utg000058g0100111	0.290591		-0.222272		0.368897		0.621234	0.999433
Marpal_utg000151g0180251	0.197202	0.99986	0.647906	0.00180544	0.158675	0.999492	-0.0713765	0.999433
Marpal_utg000015g0038941	0.289987	0.99986	0.0928453	0.968287	-0.0390486	0.999492	-0.118165	0.999433
Marpal_utg000031g0065411	0.372172	0.505438	0.647553	0.000179441	0.112197	0.999492	0.215096	0.999433
Marpal_utg000023g0057821	0.289644	0.99986	-0.0457157	0.9668	-0.16665	0.999492	-0.347689	0.999433
Marpal_utg000097g0147111	0.289629	0.99986	-0.351902	0.853909	-0.335802	0.999492	-0.342672	0.999433
Marpal_utg000003g0005831	0.289489	0.99986	0.513005	0.464284	0.0291079	0.999492	-0.328122	0.999433
Marpal_utg000104g0152011	0.289084	0.99986	0.489874	0.0827911	0.132335	0.999492	-0.00714856	0.999433
Marpal_utg000015g0038891	0.288902	0.99986	-0.157971	0.92218	0.0496065	0.999492	-0.351759	0.999433
Marpal_utg000075g0125731	0.288707	0.99986	0.325208	0.649054	0.204784	0.907207	0.231966	0.999433
Marpal_utg000115g0160041	0.28858	0.99986	0.333199	0.756951	0.106494	0.999492	0.0187522	0.999433
Marpal_utg000020g0054941	0.288519		-0.0628918		-0.10458	0.999492	-0.557348	0.999433
Marpal_utg000011g0026671	0.288102	0.99986	-0.207175	0.92218	-0.155224	0.999492	0.0479535	0.999433
Marpal_utg000126g0168841	0.28801	0.99986	0.69476	0.122176	0.0193264	0.999492	0.196044	0.999433
Marpal_utg000017g0045161	0.287966	0.99986	0.338336	0.41224	0.0934201	0.999492	0.0705564	0.999433
Marpal_utg000003g0006791	0.287897	0.99986	0.489172	0.410724	0.616842	0.000546302	0.486483	0.999433
Marpal_utg000067g0112561	0.287825	0.99986	0.298116	0.8032	-0.0235429	0.999492	-0.177973	0.999433
Marpal_utg000123g0166711	0.39757	0.928063	0.643803	0.0368434	0.197564	0.717648	-0.0461186	0.999433
Marpal_utg000002g0003021	0.287713	0.99986	0.40922	0.305421	0.0506321	0.999492	-0.0180524	0.999433
Marpal_utg000016g0040261	0.287632		-0.133382		0.367948	0.999492	-0.226741	0.999433
Marpal_utg000073g0122141	0.28755	0.99986	0.679566	0.159508	0.17559	0.999492	0.0901293	0.999433
Marpal_utg000032g0066761	0.287544	0.81897	0.255701	0.846572	0.233115	0.379036	0.263719	0.999433
Marpal_utg000018g0050761	0.287529	0.99986	1.01871	0.0882016	0.0312633	0.999492	-0.0964139	0.999433
Marpal_utg000077g0129211	0.287476		0.519051	0.855242	0.0204106	0.999492	-0.336633	0.999433
Marpal_utg000077g0128481	0.287267		-0.359263		-0.207316	0.999492	-0.114308	0.999433
Marpal_utg000059g0101561	0.287132	0.99986	0.0829377	0.97405	-0.0190171	0.999492	-0.305355	0.999433
Marpal_utg000161g0184401	0.287055	0.99986	0.330347	0.692411	-0.0487453	0.999492	-0.0566299	0.999433
Marpal_utg000082g0134711	0.286915	0.99986	0.12884	0.933429	-0.0859489	0.999492	-0.0279091	0.999433
Marpal_utg000055g0096251	0.286703	0.99986	-0.107427	0.94762	-0.0938559	0.999492	-0.111204	0.999433
Marpal_utg000067g0110821	0.286516		-0.196431	0.951464	-0.000384595	0.999986	-0.0360809	0.999433
Marpal_utg000061g0103771	0.286515	0.99986	0.434158	0.655554	0.0587062	0.999492	0.177064	0.999433
Marpal_utg000132g0171681	0.286229	0.99986	0.269563	0.84274	-0.280168	0.999492	-0.0819611	0.999433
Marpal_utg000118g0164411	0.286064	0.99986	0.0283125	0.989949	-0.109675	0.999492	-0.394968	0.999433
Marpal_utg000035g0070591	0.285678				0.170763
Marpal_utg000008g0017881	0.285669	0.99986	0.741638	0.118879	-0.0970378	0.999492	-0.46125	0.999433
Marpal_utg000049g0084231	0.285651	0.99986	0.288662	0.664848	0.00603529	0.999492	0.0681491	0.999433
Marpal_utg000154g0181581	0.285112	0.99986	0.248767	0.68494	0.092168	0.999492	-0.00114935	0.999433
Marpal_utg000012g0028121	0.285034		0.141156	0.969233	-0.341862	0.999492	-0.978741	0.999433
Marpal_utg000061g0104401	0.28499	0.99986	0.209332	0.902571	0.0248056	0.999492	0.57085	0.999433
Marpal_utg000017g0041921	0.284728	0.99986	0.273313	0.915239	-0.133878	0.999492	-0.158625	0.999433
Marpal_utg000061g0104891	0.284567	0.99986	0.0346898	0.983964	-0.0720502	0.999492	0.191487	0.999433
Marpal_utg000005g0013631	0.28441	0.99986	0.593292	0.288224	-0.183311	0.999492	-0.0904718	0.999433
Marpal_utg000018g0050121	0.284387	0.99986	0.547505	0.0817385	-0.0519685	0.999492	-0.158971	0.999433
Marpal_utg000019g0053211	0.284231	0.99986	0.798839	0.0701406	-0.0603388	0.999492	0.276545	0.999433
Marpal_utg000032g0066421	0.283888		0.487439		-0.451705	0.999492	-0.122695	0.999433
Marpal_utg000198g0202791	0.283874		0.149905		-0.100856	0.999492	0.107731	0.999433
Marpal_utg000115g0160771	0.283592	0.99986	0.51225	0.257204	0.207594	0.999492	0.0374034	0.999433
Marpal_utg000179g0197201	0.283282		-0.0190482	0.998522	-0.445788		-0.245538	0.999433
Marpal_utg000112g0158041	0.283114	0.99986	-0.587452	0.841443	-0.32264	0.999492	-0.0101315	0.999433
Marpal_utg000023g0058061	0.311219	0.99986	0.639217	0.0144122	-0.00118692	0.999492	-0.188373	0.999433
Marpal_utg000030g0064981	0.282757		0.126903	0.964381	0.11396	0.999492	-0.125031	0.999433
Marpal_utg000005g0011491	0.282739	0.99986	0.617875	0.276636	0.150675	0.999492	0.119354	0.999433
Marpal_utg000032g0066971	0.282609	0.99986	0.0939032	0.964381	0.00879996	0.999492	0.0505504	0.999433
Marpal_utg000008g0017781	0.483156	0.0630348	0.638678	0.00804997	0.0370084	0.999492	0.0300556	0.999433
Marpal_utg000127g0169401	0.282532	0.99986	0.171665	0.914994	0.0764956	0.999492	0.601712	0.0632051
Marpal_utg000014g0037481	0.282231	0.99986	-0.0029525	0.999496	-0.363508	0.999492	0.0550187	0.999433
Marpal_utg000035g0071411	0.282174	0.99986	0.378353	0.562113	-0.357007	0.999492	-0.129406	0.999433
Marpal_utg000002g0000881	0.363487	0.99986	0.633702	0.0248948	0.0673047	0.999492	0.0456377	0.999433
Marpal_utg000024g0059181	0.282013	0.99986	0.225681	0.806813	0.0538195	0.999492	0.0860243	0.999433
Marpal_utg000016g0041171	0.244851	0.99986	0.632493	0.0161357	0.164836	0.999492	-0.0965745	0.999433
Marpal_utg000078g0130091	0.281824	0.99986	-0.306844	0.919523	-0.204888	0.999492	-0.593201	0.999433
Marpal_utg000074g0123351	0.281644	0.99986	-0.199522	0.798662	0.137908	0.999492	0.0332761	0.999433
Marpal_utg000070g0118241	0.382807	0.928063	0.630206	0.0205583	-0.152127	0.999492	-0.101624	0.999433
Marpal_utg000020g0054371	0.281333	0.99986	-0.196787	0.896207	0.114119	0.999492	-0.0383552	0.999433
Marpal_utg000084g0138101	0.281087	0.99986	0.26297	0.803228	0.0778112	0.999492	-0.020032	0.999433
Marpal_utg000119g0165111	0.28095	0.99986	0.702565	0.0550104	0.324905	0.999492	0.0393311	0.999433
Marpal_utg000095g0146241	0.280558	0.99986	0.403898	0.758373	-0.140994	0.999492	-0.183535	0.999433
Marpal_utg000017g0045371	0.279962	0.99986	0.121557	0.944143	0.0254542	0.999492	-0.0907198	0.999433
Marpal_utg000024g0059951	0.279832	0.99986	0.13701	0.932101	0.0677513	0.999492	0.0886163	0.999433
Marpal_utg000004g0007901	0.279662				0.0927984		-0.9225	0.999433
Marpal_utg000011g0025971	0.279429	0.99986	2.41689	0.431542	-0.174515	0.999492	-0.362496	0.999433
Marpal_utg000093g0144881	0.27936	0.99986	0.967029	0.0857689	-0.248522	0.999492	0.0910027	0.999433
Marpal_utg000058g0100641	0.279059	0.99986	-0.248509	0.932101	-0.202203	0.999492	-0.52083	0.999433
Marpal_utg000158g0183061	0.27899		0.628501	0.786323	-0.187636	0.999492	-0.0216897	0.999433
Marpal_utg000024g0059661	0.278836	0.99986	0.347551	0.286858	0.0554089	0.999492	0.0180315	0.999433
Marpal_utg000079g0131351	0.278724	0.99986	0.335133	0.864613	-0.109787	0.999492	-0.455242	0.999433
Marpal_utg000070g0117881	0.297806	0.661602	0.622748	0.000465334	0.0616535	0.999492	-0.0406743	0.999433
Marpal_utg000067g0110701	0.278505	0.99986	0.354798	0.762382	-0.136235	0.999492	-0.0983717	0.999433
Marpal_utg000040g0076181	0.278456	0.99986	0.0733217	0.952281	0.0851323	0.999492	0.271308	0.999433
Marpal_utg000195g0202701	0.278335	0.99986	0.0472837	0.983222	-0.140573	0.999492	-0.0649935	0.999433
Marpal_utg000013g0034591	0.278231	0.99986	0.180607	0.945448	-0.127279	0.999492	0.201597	0.999433
Marpal_utg000018g0050601	0.278083	0.99986	-0.167536	0.940181	0.00253856	0.999492	-0.173593	0.999433
Marpal_utg000097g0147551	0.277731		0.320373	0.918537	-0.0361347	0.999492	-0.285833	0.999433
Marpal_utg000059g0101661	0.277703	0.99986	0.425303	0.366429	0.0575974	0.999492	0.136301	0.999433
Marpal_utg000152g0180841	0.277658		0.03631		-0.0226296	0.999492	0.0245736	0.999433
Marpal_utg000004g0007921	0.277587	0.99986	0.791026	0.331557	-0.119318	0.999492	-0.170879	0.999433
Marpal_utg000002g0004271	0.277565	0.99986	0.483112	0.30682	0.571949	0.00059627	0.455673	0.149303
Marpal_utg000020g0054401	0.277559	0.99986	-0.342354	0.871122	-0.0698288	0.999492	0.313285	0.999433
Marpal_utg000004g0009721	0.277514		0.146866		-0.125373		0.192071	0.999433
Marpal_utg000012g0028361	0.277239	0.99986	1.07014	0.389563	-0.0921569	0.999492	-0.749015	0.999433
Marpal_utg000086g0139111	0.277131	0.99986	-0.107318	0.971511	-0.0584423	0.999492	-0.357654	0.999433
Marpal_utg000132g0171731	0.276923	0.99986	0.4469	0.259664	0.0564987	0.999492	0.0947254	0.999433
Marpal_utg000015g0038001	0.27681	0.99986	0.296407	0.79635	0.0787005	0.999492	-0.273481	0.999433
Marpal_utg000043g0080061	0.276759	0.99986	-0.582655	0.735186	-0.252129	0.999492	-0.575513	0.999433
Marpal_utg000070g0119101	0.276625	0.99986	0.512606	0.730935	0.0171145	0.999492	-0.238673	0.999433
Marpal_utg000012g0030401	0.276417	0.99986	0.417093	0.486487	0.0840948	0.999492	0.186362	0.999433
Marpal_utg000066g0108831	0.27627		0.401369	0.893918	0.270156	0.999492	0.149625	0.999433
Marpal_utg000017g0041851	0.276247		0.0369423	0.992121	-0.0044918	0.999492	-0.0953667	0.999433
Marpal_utg000050g0088031	0.276223	0.99986	0.372777	0.857936	-0.19546	0.999492	-0.369159	0.999433
Marpal_utg000166g0185961	0.276216	0.99986	0.279785	0.860796	-0.160988	0.999492	-0.0764505	0.999433
Marpal_utg000032g0066731	0.276011	0.99986	0.201476	0.846359	0.276125	0.423782	0.260133	0.999433
Marpal_utg000099g0148901	0.463764	0.133909	0.617928	0.0111537	0.175358	0.525438	-0.112329	0.999433
Marpal_utg000152g0180911	0.275791	0.99986	0.0100236	0.997865	-0.146378	0.999492	-0.168684	0.999433
Marpal_utg000090g0143611	0.275786		-0.612502	0.841942	-0.235094	0.999492	-0.572683	0.999433
Marpal_utg000020g0054901	0.275602	0.99986	0.207767	0.855741	0.0301906	0.999492	0.0938	0.999433
Marpal_utg000024g0060051	0.275571	0.99986	-0.0905762	0.954092	-0.0464576	0.999492	-0.220675	0.999433
Marpal_utg000019g0053681	0.155369	0.99986	0.615301	0.0100105	-0.0828752	0.999492	-0.0411392	0.999433
Marpal_utg000013g0034901	0.27547		1.55931	0.117799	0.0354524	0.999492	-0.458004	0.999433
Marpal_utg000099g0148881	0.160417	0.99986	0.614234	0.0485951	-0.0263066	0.999492	-0.171123	0.999433
Marpal_utg000112g0157691	0.275296		-0.233045	0.94247	-0.24789	0.999492	-0.819538	0.999433
Marpal_utg000123g0166661	0.275192	0.99986	-0.0246338	0.990128	-0.00981995	0.999492	-0.297747	0.999433
Marpal_utg000095g0145971	0.275095		0.806316	0.488854	-0.167831	0.999492	0.14353	0.999433
Marpal_utg000224g0204841	0.27498		-1.05551
Marpal_utg000018g0051701	0.274895	0.99986	0.095691	0.967689	0.199701	0.999492	-0.0183731	0.999433
Marpal_utg000068g0115571	0.274855	0.99986	0.150225	0.861997	0.0686694	0.999492	0.0650205	0.999433
Marpal_utg000036g0072111	0.274835		0.0644629		-0.516735	0.999492	-0.102357	0.999433
Marpal_utg000054g0095011	0.274809	0.99986	0.250201	0.891933	-0.154038	0.999492	-0.424335	0.999433
Marpal_utg000117g0162561	0.274789		-0.164065		0.00898122	0.999492	-0.0591942	0.999433
Marpal_utg000006g0015061	0.274743	0.99986	0.192559	0.919523	0.0626196	0.999492	-0.268664	0.999433
Marpal_utg000115g0160481	0.274477	0.99986	0.440133	0.426513	0.20141	0.999492	0.0866893	0.999433
Marpal_utg000071g0121101	0.274336	0.99986	-0.0840733	0.958001	-0.154091	0.999492	-0.0230698	0.999433
Marpal_utg000005g0011651	0.274247	0.99986	0.301789	0.371067	0.0636529	0.999492	0.0047071	0.999433
Marpal_utg000069g0116621	0.274137	0.99986	-0.185033	0.888498	-0.224468	0.999492	-0.182221	0.999433
Marpal_utg000011g0026681	0.273509	0.99986	0.0337105	0.986641	0.0713789	0.999492	0.0369452	0.999433
Marpal_utg000086g0139501	0.2733	0.99986	0.555005	0.132925	-0.0096739	0.999492	0.0278767	0.999433
Marpal_utg000013g0032911	0.273235	0.99986	-0.106085	0.951108	0.100472	0.999492	0.127478	0.999433
Marpal_utg000160g0184201	0.273101	0.99986	0.246335	0.902884	-0.552053	0.999492	0.0418817	0.999433
Marpal_utg000061g0104281	0.27305	0.99986	0.150697	0.920324	0.177993	0.999492	0.261373	0.999433
Marpal_utg000064g0107201	0.273048				-0.566552		-0.263751	0.999433
Marpal_utg000118g0164081	0.273034				0.552634		0.224471	0.999433
Marpal_utg000018g0049691	0.272851	0.99986	0.222318	0.889889	-0.133628	0.999492	-0.330419	0.999433
Marpal_utg000139g0174471	0.272776	0.99986	-0.134318	0.953713	-0.0190756	0.999492	-0.650724	0.999433
Marpal_utg000097g0147201	0.272644	0.99986	0.46277	0.2564	0.190687	0.999492	0.261487	0.999433
Marpal_utg000030g0065121	0.27258	0.99986	-0.143521	0.941555	-0.0769211	0.999492	0.029537	0.999433
Marpal_utg000008g0017191	0.272314				0.0279872		-0.0433477	0.999433
Marpal_utg000002g0003051	0.272166	0.99986	0.771359	0.591527	-0.00360547	0.999492	-0.276698	0.999433
Marpal_utg000067g0109991	0.272099	0.99986	-0.105361	0.938202	0.0310667	0.999492	-0.0428335	0.999433
Marpal_utg000019g0053361	0.271809		-0.534851	0.815435	0.0591682	0.999492	-0.473783	0.999433
Marpal_utg000066g0109161	0.271528	0.99986	0.477785	0.259942	0.186376	0.94182	-0.00571746	0.999433
Marpal_utg000094g0145481	0.271476		0.952035	0.66697	-0.169165	0.999492	-0.0684073	0.999433
Marpal_utg000031g0065391	0.271406	0.99986	0.282136	0.89923	0.360408	0.999492	0.208763	0.999433
Marpal_utg000018g0051551	0.271313	0.99986	0.0331369	0.997865	0.363812	0.999492	0.232234	0.999433
Marpal_utg000074g0124101	0.271223		0.478587	0.86457	0.0274932		-0.242787	0.999433
Marpal_utg000115g0160371	0.271118	0.99986	-0.0737077	0.959453	0.0862889	0.999492	-0.0114266	0.999433
Marpal_utg000007g0015271	0.270526	0.99986	-0.00975465	0.998766	-0.400077	0.999492	-0.153943	0.999433
Marpal_utg000019g0052701	0.270399	0.99986	0.273027	0.835445	0.133807	0.999492	-0.0316146	0.999433
Marpal_utg000086g0139281	0.270301	0.99986	0.212497	0.792631	0.163462	0.999492	0.123627	0.999433
Marpal_utg000071g0119521	0.270259	0.99986	0.159049	0.888197	-0.0564679	0.999492	-0.0512836	0.999433
Marpal_utg000049g0084391	0.270069	0.99986	-0.0605486	0.969233	0.087349	0.999492	0.213166	0.999433
Marpal_utg000115g0160271	0.269801		0.822696		-0.438254	0.999492	-0.338224	0.999433
Marpal_utg000040g0076411	0.269715	0.99986	0.0990689	0.965438	0.167942	0.999492	-0.0806174	0.999433
Marpal_utg000021g0055611	0.269582		-0.551995		-0.32075	0.999492	-0.497179	0.999433
Marpal_utg000080g0132981	0.269341		-0.0998683	0.984909	-0.1512	0.999492	-0.0949066	0.999433
Marpal_utg000051g0092571	0.269275	0.99986	0.190636	0.867429	0.129122	0.999492	0.0723465	0.999433
Marpal_utg000225g0205291	0.269124	0.99986	-0.0912108	0.976234	-0.41392	0.999492	-0.279429	0.999433
Marpal_utg000010g0022301	0.269071		0.0856865	0.988408	-0.0809043	0.999492	-0.699673	0.999433
Marpal_utg000005g0013411	0.26902	0.99986	0.272811	0.663435	-0.034828	0.999492	-0.176732	0.999433
Marpal_utg000062g0105291	0.268754		-0.132145	0.967274	-0.0143662	0.999492	-0.29016	0.999433
Marpal_utg000008g0018411	0.26873	0.99986	0.332561	0.628733	0.118499	0.999492	0.0218116	0.999433
Marpal_utg000130g0171281	0.268607	0.99986	0.558577	0.133247	0.0554843	0.999492	0.160165	0.999433
Marpal_utg000171g0192981	0.268468		-0.495726
Marpal_utg000074g0124211	0.26846	0.99986	0.190056	0.919523	0.223981	0.999492	-0.0667938	0.999433
Marpal_utg000058g0100751	0.268346	0.99986	0.482517	0.856585	-0.0913754	0.999492	0.495672	0.999433
Marpal_utg000049g0087081	0.268197
Marpal_utg000029g0062851	0.268194	0.99986	0.343509	0.407445	0.00797359	0.999492	-0.0759671	0.999433
Marpal_utg000057g0098651	0.268121		0.517581		0.728987	0.999492
Marpal_utg000091g0143731	0.268099	0.99986	0.167309	0.931224	0.2164	0.999492	0.210604	0.999433
Marpal_utg000018g0048801	0.26797	0.99986	0.350588	0.486487	0.142885	0.999492	0.122494	0.999433
Marpal_utg000012g0028801	0.267848	0.99986	-0.298067	0.889064	0.0801282	0.999492	-0.205252	0.999433
Marpal_utg000075g0124531	0.267598	0.99986	0.0520591	0.983257	0.231914	0.999492	0.0168855	0.999433
Marpal_utg000008g0016141	0.26736	0.99986	0.106817	0.953713	-0.215547	0.523641	-0.036041	0.999433
Marpal_utg000156g0182471	0.26734	0.99986	0.0544409	0.982414	-0.0389554	0.999492	-0.504395	0.999433
Marpal_utg000157g0182891	0.26734	0.99986	0.0597468	0.984909	-0.219251	0.999492	-0.219279	0.999433
Marpal_utg000012g0030451	0.267202	0.99986	0.206815	0.868443	0.202763	0.999492	-0.0858241	0.999433
Marpal_utg000055g0096471	0.267004	0.99986	0.232631	0.672398	-0.0195423	0.999492	0.0726661	0.999433
Marpal_utg000021g0056541	0.266875	0.99986	0.300735	0.791825	-0.0726939	0.999492	0.0233491	0.999433
Marpal_utg000070g0117811	0.266632	0.99986	0.408301	0.420613	-0.0628267	0.999492	-0.0244973	0.999433
Marpal_utg000159g0183501	0.266585	0.99986	-0.63985	0.68494	-0.403245	0.999492	-0.0690104	0.999433
Marpal_utg000127g0169261	0.266565		0.255223		-0.662936	0.999492	-0.641301	0.999433
Marpal_utg000067g0111031	0.266503	0.99986	0.524806	0.789005	0.315738	0.999492	0.274788	0.999433
Marpal_utg000099g0148731	0.266448	0.99986	0.37098	0.306	-0.0392504	0.999492	-0.0555857	0.999433
Marpal_utg000142g0176151	0.266032	0.99986	0.426924	0.291856	-0.0227517	0.999492	-0.0846327	0.999433
Marpal_utg000045g0082041	0.265697	0.99986	0.496982	0.230128	-0.0687005	0.999492	-0.237094	0.999433
Marpal_utg000024g0059221	0.265421	0.99986	-0.0690136	0.963789	0.272677	0.999492	-0.189032	0.999433
Marpal_utg000021g0055911	0.265402	0.99986	0.568638	0.566287	-0.0444985	0.999492	-0.33424	0.999433
Marpal_utg000021g0056881	0.265298	0.99986	0.683167	0.0721364	-0.0327736	0.999492	-0.11839	0.999433
Marpal_utg000017g0042911	0.265046	0.99986	0.359907	0.526872	0.0516843	0.999492	-0.140416	0.999433
Marpal_utg000106g0152721	0.264984	0.99986	-0.168037	0.952772	-0.528538	0.999492	0.116721	0.999433
Marpal_utg000018g0045751	0.264767	0.99986	0.202101	0.835363	0.149292	0.999492	0.206242	0.999433
Marpal_utg000104g0151831	0.264767	0.99986	0.15898	0.944143	0.188562	0.999492	0.129135	0.999433
Marpal_utg000038g0074311	0.264715	0.99986	0.193258	0.768291	0.168267	0.999492	-0.00882807	0.999433
Marpal_utg000050g0087771	0.264684	0.99986	0.431922	0.59691	0.0255429	0.999492	-0.0706817	0.999433
Marpal_utg000076g0126341	0.264358	0.99986	0.0151023	0.996326	0.0485029	0.999492	-0.0894948	0.999433
Marpal_utg000010g0020461	0.264233		0.628479
Marpal_utg000008g0015701	0.263726	0.99986	-0.0551935	0.982414	-0.28154	0.999492	-0.294122	0.999433
Marpal_utg000069g0117281	0.263714	0.99986	0.24545	0.903872	0.344374	0.921083	0.174099	0.999433
Marpal_utg000105g0152081	0.263573		0.0453843		-0.264281	0.999492	0.321774	0.999433
Marpal_utg000012g0031541	0.263491	0.99986	0.212694	0.883397	-0.219242	0.999492	-0.00583985	0.999433
Marpal_utg000084g0137311	0.263464	0.99986	0.436867	0.276808	0.0491143	0.999492	-0.257296	0.999433
Marpal_utg000011g0026851	0.26337	0.99986	0.371506	0.456904	0.196452	0.999492	0.0238399	0.999433
Marpal_utg000013g0034621	0.263251	0.99986	1.19299	0.737985	0.195243	0.999492	-0.457838	0.999433
Marpal_utg000051g0090881	0.262897	0.99986	-0.118464	0.89981	-0.0345469	0.999492	0.000814564	0.999433
Marpal_utg000037g0073071	0.262873	0.99986	-0.122315	0.953641	-0.266388	0.999492	-0.340758	0.999433
Marpal_utg000057g0098231	0.262666	0.99986	0.194047	0.773428	-0.0760319	0.999492	0.0298964	0.999433
Marpal_utg000097g0146771	0.262595	0.99986	0.14032	0.869811	0.123265	0.999492	0.184226	0.999433
Marpal_utg000024g0058941	0.262594		-0.455294	0.899913	-0.39684	0.999492	-0.729399	0.999433
Marpal_utg000003g0005631	0.415301	0.44153	0.614076	0.00466435	0.0391152	0.999492	0.0201805	0.999433
Marpal_utg000034g0069081	0.262543	0.99986	0.437616	0.937034	-0.021119	0.999492	-0.351834	0.999433
Marpal_utg000051g0090501	0.262456	0.99986	0.112482	0.937852	0.101478	0.999492	0.227877	0.999433
Marpal_utg000049g0087311	0.262421	0.99986	0.14937	0.937487	0.0191569	0.999492	0.0230433	0.999433
Marpal_utg000140g0175701	0.26228		0.063857	0.984909	-0.409558	0.999492	-0.682414	0.999433
Marpal_utg000001g0000421	0.26212	0.99986	0.107796	0.920811	-0.122157	0.999492	-0.128321	0.999433
Marpal_utg000085g0138481	0.261915	0.99986	0.551084	0.679386	-0.193381	0.999492	-0.217454	0.999433
Marpal_utg000037g0073391	0.261906	0.99986	0.316702	0.873705	0.0333635	0.999492	-0.00571693	0.999433
Marpal_utg000154g0181561	0.261328	0.99986	1.00597	0.425383	0.136786	0.999492	0.348305	0.999433
Marpal_utg000030g0063031	0.261301		0.344691	0.916415	-0.752237	0.999492	-0.883161	0.999433
Marpal_utg000015g0037821	0.260958	0.99986	0.530093	0.072409	0.0106023	0.999492	0.000765141	0.999433
Marpal_utg000030g0063671	0.260916	0.99986	0.133349	0.944143	-0.0236565	0.999492	-0.0311329	0.999433
Marpal_utg000079g0131621	0.26071	0.99986	0.655051	0.489028	0.12931	0.999492	0.0125081	0.999433
Marpal_utg000068g0113191	0.260047	0.99986	0.0595711	0.960162	0.0588809	0.999492	0.0582115	0.999433
Marpal_utg000024g0058841	0.260023	0.99986	-0.0809977	0.949501	0.0200988	0.999492	-0.105527	0.999433
Marpal_utg000120g0165361	0.259544	0.99986	0.113323	0.953981	0.176487	0.999492	-0.253228	0.999433
Marpal_utg000019g0053061	0.259481	0.99986	-0.655022	0.528425	0.162319	0.999492	-0.354101	0.999433
Marpal_utg000013g0035121	0.25944	0.99986	0.285071	0.855714	0.0144944	0.999492	-0.494245	0.999433
Marpal_utg000111g0156631	0.25943	0.99986	0.557001	0.307753	0.180312	0.999492	0.223767	0.999433
Marpal_utg000008g0015841	0.259418	0.99986	0.0290177	0.990234	-0.0101043	0.999492	0.0654084	0.999433
Marpal_utg000124g0167561	0.259415	0.99986	0.766969	0.165181	-0.0580993	0.999492	0.0916521	0.999433
Marpal_utg000010g0023041	0.259282	0.99986	0.0897589	0.950319	-0.0936068	0.999492	-0.355304	0.999433
Marpal_utg000030g0064431	0.25924		0.691401	0.724244	0.291929	0.999492	0.250451	0.999433
Marpal_utg000012g0027151	0.25922	0.99986	0.132535	0.943781	-0.014076	0.999492	0.0679691	0.999433
Marpal_utg000150g0179841	0.25915	0.99986	0.506676	0.286936	0.300133	0.938971	0.0360299	0.999433
Marpal_utg000074g0123091	0.259085	0.99986	-0.281995	0.928409	-0.150129	0.999492	-0.264749	0.999433
Marpal_utg000003g0005031	0.258945	0.99986	0.197805	0.761442	-0.0603313	0.999492	-0.0654709	0.999433
Marpal_utg000054g0094851	0.258935	0.99986	0.804912	0.414999	-0.194679	0.999492	-0.456943	0.999433
Marpal_utg000086g0138741	0.258909	0.99986	0.321032	0.634782	0.0600893	0.999492	0.0478635	0.999433
Marpal_utg000013g0032211	0.258344	0.99986	-0.366092	0.840379	-0.197946	0.999492	-0.275041	0.999433
Marpal_utg000032g0067231	0.258226	0.99986	-0.247913	0.551425	0.0584682	0.999492	0.149851	0.999433
Marpal_utg000002g0001971	0.258152	0.99986	-0.225709	0.89981	-0.244544	0.999492	-0.344977	0.999433
Marpal_utg000010g0020011	0.258101	0.99986	0.0884103	0.94911	0.0795634	0.999492	0.0557526	0.999433
Marpal_utg000002g0003681	0.258039	0.99986	0.147443	0.930106	0.192373	0.743112	0.334404	0.999433
Marpal_utg000005g0011711	0.258037	0.99986	0.808756	0.333463	0.114464	0.999492	-0.0393846	0.999433
Marpal_utg000054g0095081	0.25803		-0.335607	0.929492	0.0649689	0.999492	-0.34824	0.999433
Marpal_utg000067g0111641	0.258017	0.99986	0.604528	0.426513	-0.0714644	0.999492	0.0894328	0.999433
Marpal_utg000088g0140181	0.258014	0.99986	0.0959918	0.920635	0.0675154	0.999492	0.0687617	0.999433
Marpal_utg000017g0044691	0.257968	0.99986	-0.00216521	0.999496	0.263802	0.999492	0.347974	0.999433
Marpal_utg000001g0000201	0.257938	0.99986	0.571966	0.77732	-0.12764	0.999492	0.211186	0.999433
Marpal_utg000024g0059641	0.257925	0.99986	0.254758	0.554246	0.0381032	0.999492	0.079697	0.999433
Marpal_utg000044g0081111	0.257801	0.99986	-0.467529	0.850681	-0.207401	0.999492	-0.486122	0.999433
Marpal_utg000099g0149241	0.257792	0.99986	0.365221	0.315654	-0.0158058	0.999492	-0.06137	0.999433
Marpal_utg000070g0119311	0.257585	0.99986	-0.0688813	0.969199	-0.104807	0.999492	0.0203696	0.999433
Marpal_utg000142g0176461	0.257541	0.99986	0.0376756	0.975285	0.0620767	0.999492	-0.00231328	0.999433
Marpal_utg000151g0180331	0.257417	0.99986	0.533728	0.193893	-0.150696	0.999492	-0.206048	0.999433
Marpal_utg000068g0113901	0.257234	0.99986	-0.292565	0.84235	-0.189526	0.999492	-0.468068	0.999433
Marpal_utg000018g0048971	0.257159	0.99986	-0.0414203	0.980223	0.0953172	0.999492	-0.173988	0.999433
Marpal_utg000058g0100621	0.257146	0.99986	-0.0386506	0.969886	-0.188075	0.999492	-0.290905	0.999433
Marpal_utg000033g0067951	0.257112		0.333799		0.897352	0.991067	0.393606	0.999433
Marpal_utg000118g0163991	0.257073	0.99986	0.0835979	0.964381	-0.0224675	0.999492	-0.398568	0.999433
Marpal_utg000001g0000101	0.257047	0.99986	-0.22155	0.850401	-0.190044	0.999492	0.0780204	0.999433
Marpal_utg000010g0022481	0.257001	0.99986	-0.555005	0.683953	-0.292736	0.999492	-0.342866	0.999433
Marpal_utg000106g0153501	0.256913	0.99986	0.102087	0.944143	-0.0871498	0.999492	-0.209306	0.999433
Marpal_utg000006g0013851	0.256846	0.99986	0.265759	0.858054	0.0373826	0.999492	0.19776	0.999433
Marpal_utg000018g0045961	0.256831	0.99986	-0.0441015	0.971987	0.0491608	0.999492	-0.019265	0.999433
Marpal_utg000151g0180391	0.256815	0.99986	0.0872333	0.962763	0.00356663	0.999492	-0.261818	0.999433
Marpal_utg000090g0142161	0.256759	0.99986	0.475846	0.230736	-0.288283	0.163902	-0.199679	0.999433
Marpal_utg000034g0069311	0.256747	0.99986	0.399603	0.624365	-0.0940405	0.999492	-0.0903863	0.999433
Marpal_utg000077g0128771	0.256732		-0.214456	0.94911	-0.749992	0.999492	-0.238415	0.999433
Marpal_utg000174g0195621	0.256506	0.99986	-0.823552	0.627421	-0.148162	0.999492	-0.451079	0.999433
Marpal_utg000034g0069351	0.25639
Marpal_utg000014g0036521	0.256373	0.99986	0.142846	0.95456	-0.0565174	0.999492	0.380493	0.999433
Marpal_utg000015g0038191	0.256207	0.99986	0.55659	0.0734961	-0.0701099	0.999492	-0.0433839	0.999433
Marpal_utg000018g0049001	0.25599	0.99986	0.391807	0.358642	-0.0386552	0.999492	0.121039	0.999433
Marpal_utg000084g0138041	0.255774	0.99986	0.142771	0.952772	0.211399	0.999492	-0.215236	0.999433
Marpal_utg000070g0118791	0.255547	0.99986	0.281635	0.689562	0.121655	0.999492	0.0562144	0.999433
Marpal_utg000172g0195261	0.255462	0.99986	-0.483461	0.771651	-0.303353	0.499446	-0.758964	0.14421
Marpal_utg000009g0019491	0.255391	0.99986	-0.300296	0.932101	0.200907	0.999492	-0.502268	0.999433
Marpal_utg000090g0141051	0.255272	0.99986	0.460013	0.664848	0.0462022	0.999492	-0.197676	0.999433
Marpal_utg000075g0125791	0.255162	0.99986	0.656939	0.488082	0.225589	0.999492	-0.258933	0.999433
Marpal_utg000003g0005721	0.2551	0.99986	0.180487	0.928328	-0.0853434	0.999492	-0.0592565	0.999433
Marpal_utg000069g0117091	0.255045		0.117106	0.976234	0.0439343		-0.257562	0.999433
Marpal_utg000077g0128251	0.255044	0.99986	0.0830085	0.937487	0.227539	0.938971	0.273733	0.999433
Marpal_utg000082g0135311	0.255043	0.99986	0.325244	0.649054	-0.115034	0.999492	-0.0694094	0.999433
Marpal_utg000069g0116371	0.254956	0.99986	1.46826	0.0962879	0.197431	0.999492	0.290833	0.999433
Marpal_utg000078g0129911	0.25487	0.99986	-0.278733	0.935869	-0.19349	0.999492	0.137458	0.999433
Marpal_utg000080g0132751	0.254275	0.99986	0.00349075	0.999034	-0.0408957	0.999492	-0.261995	0.999433
Marpal_utg000077g0126871	0.253973	0.99986	0.32714	0.642493	0.202501	0.875571	0.189115	0.999433
Marpal_utg000075g0125151	0.253906	0.99986	0.854178	0.169707	0.0805973	0.999492	0.129586	0.999433
Marpal_utg000121g0165721	0.253784	0.99986	0.507815	0.0918727	-0.0733577	0.999492	-0.0750119	0.999433
Marpal_utg000087g0140021	0.253733	0.99986	-0.201854	0.883917	0.0511312	0.999492	-0.254992	0.999433
Marpal_utg000040g0076471	0.253696	0.99986	0.323046	0.723057	0.0703471	0.999492	-0.34969	0.999433
Marpal_utg000012g0029771	0.253674	0.99986	0.119123	0.933429	-0.0362268	0.999492	-0.0489401	0.999433
Marpal_utg000108g0154341	0.25364	0.99986	0.776971	0.0915055	0.0203556	0.999492	0.435675	0.999433
Marpal_utg000069g0117001	0.253601	0.99986	0.212709	0.8032	0.175386	0.999492	0.0466445	0.999433
Marpal_utg000083g0136851	0.253562		-0.132064
Marpal_utg000035g0071041	0.253416	0.99986	0.287393	0.77732	-0.0176111	0.999492	0.00459872	0.999433
Marpal_utg000037g0073201	0.253216	0.99986	0.323915	0.492086	-0.0589817	0.999492	-0.0436135	0.999433
Marpal_utg000064g0106121	0.253153	0.99986	0.0796662	0.95628	-0.131962	0.999492	-0.182929	0.999433
Marpal_utg000082g0134841	0.252964		0.359852	0.94053	0.00916801	0.999492	-1.02811	0.999433
Marpal_utg000008g0016551	0.252902		-0.0815322	0.983257	-0.0833871	0.999492	-0.31195	0.999433
Marpal_utg000118g0164571	0.252865	0.99986	0.0711196	0.954729	0.148902	0.999492	0.186057	0.999433
Marpal_utg000067g0111661	0.252857	0.99986	-0.336437	0.773768	0.0422	0.999492	0.233967	0.999433
Marpal_utg000012g0028481	0.252606	0.99986	-0.118599	0.965676	0.0532165	0.999492	-0.275354	0.999433
Marpal_utg000030g0064541	0.252406	0.99986	0.0834563	0.944143	0.238269	0.999492	-0.0615492	0.999433
Marpal_utg000050g0088521	0.252401	0.99986	0.0524495	0.983731	-0.184719	0.999492	-0.130949	0.999433
Marpal_utg000018g0046671	0.252153	0.99986	0.286556	0.64071	0.0576816	0.999492	0.122549	0.999433
Marpal_utg000078g0129541	0.252124	0.99986	0.387943	0.205565	0.112681	0.999492	0.0113393	0.999433
Marpal_utg000224g0204871	0.252085
Marpal_utg000141g0176071	0.252046	0.99986	0.530988	0.119619	0.051686	0.999492	0.0525303	0.999433
Marpal_utg000079g0131891	0.252034	0.99986	0.189544	0.827178	-0.0414257	0.999492	-0.116708	0.999433
Marpal_utg000012g0027691	0.251679	0.99986	0.11335	0.960145	-0.0630254	0.999492	-0.358665	0.999433
Marpal_utg000012g0031421	0.251603	0.99986	0.272847	0.608717	0.127204	0.999492	0.0180559	0.999433
Marpal_utg000065g0108041	0.251587	0.99986	-0.776494	0.531914	0.502543	0.999492	-0.0856361	0.999433
Marpal_utg000103g0151131	0.251503	0.99986	0.28747	0.704023	-0.1422	0.999492	-0.186853	0.999433
Marpal_utg000130g0171331	0.251478	0.99986	0.0611067	0.959308	0.147128	0.999492	0.175873	0.999433
Marpal_utg000017g0043801	0.251345	0.99986	0.417221	0.175943	-0.0264719	0.999492	0.0791863	0.999433
Marpal_utg000074g0123501	0.251129	0.99986	0.156258	0.896207	-0.0807471	0.999492	0.111044	0.999433
Marpal_utg000008g0015901	0.251106		0.415008		0.155817	0.999492	-0.00947602	0.999433
Marpal_utg000111g0156961	0.251099	0.99986	0.267497	0.904839	-0.13095	0.999492	0.0559911	0.999433
Marpal_utg000100g0149511	0.298169	0.99986	0.60395	0.0257277	0.0708521	0.999492	0.0558313	0.999433
Marpal_utg000006g0014261	0.25079	0.99986	-0.21614	0.937487	-0.298539	0.999492	-0.295839	0.999433
Marpal_utg000101g0150141	0.250717	0.99986	0.224791	0.827827	-0.0414934	0.999492	-0.0883533	0.999433
Marpal_utg000143g0177301	0.250696		0.337387		0.373931	0.999492	0.00492516	0.999433
Marpal_utg000064g0107331	0.250454	0.99986	0.256832	0.627421	0.0722816	0.999492	0.0507473	0.999433
Marpal_utg000001g0000501	0.250396	0.99986	0.00673526	0.997865	0.043143	0.999492	0.0530083	0.999433
Marpal_utg000023g0058111	0.250284	0.99986	-0.103088	0.951897	0.139091	0.999492	-0.197528	0.999433
Marpal_utg000029g0062781	0.250284	0.99986	-0.179497	0.941638	-0.200009	0.999492	0.0371947	0.999433
Marpal_utg000008g0016881	0.250255	0.99986	0.230955	0.935179	0.298985	0.999492	-0.339458	0.999433
Marpal_utg000039g0074491	0.250084	0.99986	-0.301392	0.910939	-0.0573743	0.999492	-0.0301274	0.999433
Marpal_utg000018g0046501	0.221746	0.99986	0.60052	0.038777	0.00548768	0.999492	-0.1889	0.999433
Marpal_utg000017g0043741	0.249873	0.99986	0.453709	0.39392	0.232104	0.8075	0.053259	0.999433
Marpal_utg000108g0154491	0.24982	0.99986	1.11665	0.0963918	0.227029	0.999492	-0.172593	0.999433
Marpal_utg000113g0159191	0.249757	0.99986	-0.129307	0.951464	-0.0751766	0.999492	-0.11002	0.999433
Marpal_utg000030g0064261	0.249711		0.761547		-0.0263578		-0.319613	0.999433
Marpal_utg000008g0018261	0.249661		-1.36491		-0.488716		-0.564809	0.999433
Marpal_utg000012g0031681	0.24966	0.99986	0.0773305	0.95714	-0.0596732	0.999492	-0.121056	0.999433
Marpal_utg000070g0118461	0.249627	0.99986	0.0611036	0.951897	0.00960031	0.999492	0.0604662	0.999433
Marpal_utg000074g0123461	0.249282	0.99986	-0.037464	0.990234	-0.119794	0.999492	-0.402796	0.999433
Marpal_utg000003g0005041	0.249244	0.99986	0.440418	0.684391	-0.153688	0.999492	0.0424711	0.999433
Marpal_utg000004g0008111	0.249179	0.99986	0.219069	0.702671	0.314594	0.0501546	0.333238	0.786812
Marpal_utg000157g0182831	0.249144	0.99986	-0.516584	0.837175	-0.423445	0.999492	-0.441453	0.999433
Marpal_utg000053g0093751	0.248774		-0.803281		0.0852924	0.999492	-0.270301	0.999433
Marpal_utg000017g0042111	0.248749	0.99986	0.0854101	0.944143	-0.115259	0.999492	-0.00811606	0.999433
Marpal_utg000074g0123061	0.248735	0.99986	0.367768	0.637598	0.00564072	0.999492	0.0511417	0.999433
Marpal_utg000030g0063821	0.24854	0.99986	0.165325	0.910913	0.0861453	0.999492	0.098912	0.999433
Marpal_utg000184g0200721	0.248504	0.99986	0.36002	0.758616	-0.171554	0.999492	0.0618894	0.999433
Marpal_utg000061g0103701	0.248295	0.99986	0.192554	0.835363	0.0264503	0.999492	-0.146509	0.999433
Marpal_utg000065g0108441	0.248212	0.99986	0.44169	0.430025	-0.0818913	0.999492	-0.0722231	0.999433
Marpal_utg000144g0177491	0.24807		0.509184		0.507392	0.999492	0.627829	0.999433
Marpal_utg000008g0018171	0.248024	0.99986	1.85072	0.420412	-0.429093	0.862761	0.0998838	0.999433
Marpal_utg000004g0007971	0.247884		0.449446	0.846359	-0.157013	0.999492	-0.401466	0.999433
Marpal_utg000055g0096011	0.247778	0.99986	0.369771	0.704805	0.144554	0.999492	-0.102083	0.999433
Marpal_utg000032g0066841	0.247661	0.99986	0.16366	0.92218	0.0803226	0.999492	-0.0919437	0.999433
Marpal_utg000097g0147121	0.247607	0.99986	0.74215	0.22267	-0.308482	0.999492	-0.0828858	0.999433
Marpal_utg000090g0141441	0.247534	0.99986	0.130278	0.967496	-0.186383	0.999492	-0.127657	0.999433
Marpal_utg000030g0064441	0.247374	0.99986	-0.22117	0.886464	-0.280044	0.999492	-0.180746	0.999433
Marpal_utg000012g0028691	0.247238	0.99986	0.701586	0.233573	-0.194903	0.999492	-0.201349	0.999433
Marpal_utg000113g0158741	0.24716	0.99986	-0.158348	0.896207	0.110652	0.999492	0.0647734	0.999433
Marpal_utg000140g0175111	0.247093	0.99986	0.600007	0.155065	-0.140509	0.999492	-0.105448	0.999433
Marpal_utg000002g0001651	0.247051	0.99986	0.304012	0.403761	0.0199373	0.999492	0.0742447	0.999433
Marpal_utg000051g0091561	0.247003	0.99986	0.382893	0.84274	0.164526	0.999492	-0.0894986	0.999433
Marpal_utg000040g0075851	0.246952	0.99986	0.259143	0.610706	0.0200402	0.999492	0.0817461	0.999433
Marpal_utg000036g0072351	0.246941	0.99986	0.335681	0.855741	-0.0448967	0.999492	0.0316933	0.999433
Marpal_utg000062g0105751	0.246499		0.588134	0.844087	0.119774	0.999492	0.177547	0.999433
Marpal_utg000115g0160561	0.246496	0.99986	-0.217922	0.845079	0.128026	0.999492	-0.0603093	0.999433
Marpal_utg000106g0153371	0.246457	0.99986	-0.387882	0.914679	0.00162993	0.999492	-0.307025	0.999433
Marpal_utg000001g0000031	0.246224	0.99986	0.125644	0.937487	-0.0411002	0.999492	-0.0619736	0.999433
Marpal_utg000045g0081631	0.246222		-0.249986	0.94053	-0.0508877	0.999492	-0.560725	0.999433
Marpal_utg000049g0087641	0.246056		0.266565		-0.153968	0.999492	-0.00709465	0.999433
Marpal_utg000090g0142481	0.245976	0.99986	0.130442	0.932714	0.0154758	0.999492	0.0571156	0.999433
Marpal_utg000096g0146701	0.245854	0.99986	-0.0037517	0.998604	0.0429753	0.999492	-0.0394665	0.999433
Marpal_utg000074g0122511	0.24571		0.96759	0.488082	-0.176863	0.999492	0.587308	0.999433
Marpal_utg000004g0008341	0.24561		-0.978559		-0.124702	0.999492	-0.383688	0.999433
Marpal_utg000020g0055151	0.245527	0.99986	0.215419	0.876948	0.698863	0.0692034	0.45275	0.999433
Marpal_utg000075g0124971	0.245376		-0.994676		0.0786052	0.999492	-0.833236	0.999433
Marpal_utg000021g0055731	0.245343	0.99986	-0.330085	0.904839	-0.204648	0.999492	-0.592776	0.999433
Marpal_utg000010g0020401	0.245297	0.99986	0.649187	0.689562	-0.0918902	0.999492	0.155661	0.999433
Marpal_utg000009g0019101	0.245075	0.99986	0.201164	0.7798	0.0894038	0.999492	0.0948819	0.999433
Marpal_utg000015g0039401	0.170766	0.99986	0.59899	0.0186211	-0.0974331	0.999492	-0.123892	0.999433
Marpal_utg000184g0200631	0.24482	0.99986	0.273495	0.896207	0.0611576	0.999492	-0.216888	0.999433
Marpal_utg000071g0120271	0.244372	0.99986	-0.321842	0.870831	-0.356543	0.999492	-0.498034	0.999433
Marpal_utg000004g0008281	0.244353	0.99986	0.225538	0.899913	0.0794921	0.999492	-0.0198385	0.999433
Marpal_utg000065g0107941	0.24433	0.99986	0.283693	0.692201	-0.0131499	0.999492	-0.0595988	0.999433
Marpal_utg000040g0077541	0.244248	0.99986	0.473913	0.31053	-0.0302796	0.999492	-0.0866098	0.999433
Marpal_utg000061g0104141	0.24422	0.99986	0.54328	0.0616612	-0.0226176	0.999492	0.00624057	0.999433
Marpal_utg000025g0060821	0.244122	0.99986	0.546625	0.114714	0.165219	0.999492	0.307415	0.999433
Marpal_utg000010g0021981	0.244093	0.99986	0.57027	0.072409	0.330096	0.765285	0.21622	0.999433
Marpal_utg000018g0046471	0.243877	0.99986	-0.086268	0.966173	0.095153	0.999492	-0.218514	0.999433
Marpal_utg000017g0043631	0.243853	0.99986	0.0550973	0.964381	-0.105634	0.999492	-0.0880414	0.999433
Marpal_utg000044g0081331	0.243838		0.488332	0.847969	-0.400801	0.999492	0.0270119	0.999433
Marpal_utg000041g0078101	0.243662		0.212169	0.9416	-0.471943	0.999492	-0.563188	0.999433
Marpal_utg000115g0160261	0.243588		0.112901	0.975285	0.112457	0.999492	-0.35722	0.999433
Marpal_utg000051g0090581	0.243527	0.99986	0.353128	0.473047	-0.0354673	0.999492	-0.21331	0.999433
Marpal_utg000184g0200531	0.24325	0.99986	-0.157084	0.931856	0.208125	0.999492	0.101888	0.999433
Marpal_utg000090g0140891	0.243245		-0.3418	0.902884	-0.110021	0.999492	-0.467609	0.999433
Marpal_utg000112g0158071	0.243005	0.99986	0.147219	0.897084	0.0767947	0.999492	0.0176498	0.999433
Marpal_utg000035g0070061	0.242941	0.99986	0.0465617	0.969199	0.260772	0.999492	0.0350318	0.999433
Marpal_utg000132g0171741	0.242928	0.99986	0.0495952	0.988087	-0.389499	0.999492	0.374904	0.999433
Marpal_utg000002g0002431	0.242889	0.99986	0.336855	0.869811	-0.0574505	0.999492	-0.12328	0.999433
Marpal_utg000185g0201941	0.242584	0.99986	-0.371721	0.852391	-0.204616	0.999492	-0.780274	0.999433
Marpal_utg000058g0100721	0.242444	0.99986	0.0415297	0.977681	-0.0273122	0.999492	-0.068799	0.999433
Marpal_utg000090g0143301	0.242382	0.99986	-0.0606309	0.982042	0.109025	0.999492	0.24574	0.999433
Marpal_utg000044g0081491	0.242359	0.99986	0.533789	0.0570696	0.133405	0.999492	0.0241178	0.999433
Marpal_utg000115g0159981	0.24221		-0.986227	0.521235	-0.62796	0.999492	-0.0742417	0.999433
Marpal_utg000032g0066071	0.242024	0.99986	0.408147	0.555532	0.29219	0.247519	0.294561	0.999433
Marpal_utg000099g0148891	0.241992	0.99986	0.619866	0.200656	0.0606999	0.999492	-0.210796	0.999433
Marpal_utg000024g0060011	0.241845	0.99986	0.18294	0.933429	0.336378	0.999492	0.485475	0.286369
[truncated: 15,983 more rows]
