# Supplementary material for: A plant Lysin Motif Receptor-Like Kinase plays an ancestral function in mycorrhiza
Source: Proc Natl Acad Sci U S A. 2025 Jun 11;122(24):e2426063122. doi: 10.1073/pnas.2426063122 (PMC12184373; doi:10.1073/pnas.2426063122)
Supplement: Supplementary file 3 — Dataset S02 (XLSX) [file pnas.2426063122.sd02.xlsx]

## Sheet: InterPro_enrichment_CO7_up
Term ID	Description	Observed Gene Ratio	Expected Gene Ratio	p.adjusted.value	Gene ID	Count	Enriched in CO4 response
IPR032675	Leucine-rich repeat domain superfamily	27/146	332/11594	1.27694e-12	Marpal_utg000008g0018631/Marpal_utg000010g0025261/Marpal_utg000015g0038181/Marpal_utg000017g0041861/Marpal_utg000024g0059741/Marpal_utg000034g0069321/Marpal_utg000035g0070101/Marpal_utg000041g0079281/Marpal_utg000044g0081221/Marpal_utg000049g0086861/Marpal_utg000051g0090221/Marpal_utg000053g0093611/Marpal_utg000058g0099241/Marpal_utg000061g0103181/Marpal_utg000077g0126671/Marpal_utg000090g0142411…	27	YES
IPR001611	Leucine-rich repeat	15/146	229/11594	1.74087e-05	Marpal_utg000015g0038181/Marpal_utg000024g0059741/Marpal_utg000041g0079281/Marpal_utg000051g0090221/Marpal_utg000058g0099241/Marpal_utg000061g0103181/Marpal_utg000077g0126671/Marpal_utg000090g0142411/Marpal_utg000110g0156141/Marpal_utg000139g0173961/Marpal_utg000150g0179781/Marpal_utg000151g0180231/Marpal_utg000151g0180261/Marpal_utg000151g0180271/Marpal_utg000156g0182391	15	YES
IPR000719	Protein kinase domain	17/146	366/11594	0.000150521	Marpal_utg000004g0008321/Marpal_utg000015g0038181/Marpal_utg000018g0051221/Marpal_utg000024g0059741/Marpal_utg000057g0098181/Marpal_utg000058g0099241/Marpal_utg000058g0099751/Marpal_utg000061g0103181/Marpal_utg000075g0125571/Marpal_utg000090g0142411/Marpal_utg000109g0155731/Marpal_utg000110g0156141/Marpal_utg000112g0157971/Marpal_utg000139g0173961/Marpal_utg000151g0180231/Marpal_utg000151g0180261…	17	YES
IPR003657	WRKY domain	4/146	10/11594	0.000150521	Marpal_utg000008g0017791/Marpal_utg000079g0131971/Marpal_utg000106g0153441/Marpal_utg000141g0176121	4	NO
IPR036576	WRKY domain superfamily	4/146	10/11594	0.000150521	Marpal_utg000008g0017791/Marpal_utg000079g0131971/Marpal_utg000106g0153441/Marpal_utg000141g0176121	4	NO
IPR044810	WRKY transcription factor, plant	4/146	10/11594	0.000150521	Marpal_utg000008g0017791/Marpal_utg000079g0131971/Marpal_utg000106g0153441/Marpal_utg000141g0176121	4	NO
IPR001099	Chalcone/stilbene synthase, N-terminal	5/146	22/11594	0.000176886	Marpal_utg000010g0023291/Marpal_utg000010g0023391/Marpal_utg000010g0023411/Marpal_utg000010g0023421/Marpal_utg000010g0023451	5	NO
IPR008271	Serine/threonine-protein kinase, active site	14/146	271/11594	0.000184982	Marpal_utg000004g0008321/Marpal_utg000015g0038181/Marpal_utg000018g0051221/Marpal_utg000024g0059741/Marpal_utg000058g0099751/Marpal_utg000061g0103181/Marpal_utg000075g0125571/Marpal_utg000090g0142411/Marpal_utg000109g0155731/Marpal_utg000110g0156141/Marpal_utg000112g0157971/Marpal_utg000151g0180231/Marpal_utg000151g0180261/Marpal_utg000151g0180271	14	YES
IPR012328	Chalcone/stilbene synthase, C-terminal	5/146	24/11594	0.000184982	Marpal_utg000010g0023291/Marpal_utg000010g0023391/Marpal_utg000010g0023411/Marpal_utg000010g0023421/Marpal_utg000010g0023451	5	NO
IPR011141	Polyketide synthase, type III	5/146	24/11594	0.000184982	Marpal_utg000010g0023291/Marpal_utg000010g0023391/Marpal_utg000010g0023411/Marpal_utg000010g0023421/Marpal_utg000010g0023451	5	NO
IPR011009	Protein kinase-like domain superfamily	17/146	399/11594	0.000184982	Marpal_utg000004g0008321/Marpal_utg000015g0038181/Marpal_utg000018g0051221/Marpal_utg000024g0059741/Marpal_utg000057g0098181/Marpal_utg000058g0099241/Marpal_utg000058g0099751/Marpal_utg000061g0103181/Marpal_utg000075g0125571/Marpal_utg000090g0142411/Marpal_utg000109g0155731/Marpal_utg000110g0156141/Marpal_utg000112g0157971/Marpal_utg000139g0173961/Marpal_utg000151g0180231/Marpal_utg000151g0180261…	17	YES
IPR016039	Thiolase-like	5/146	36/11594	0.00128173	Marpal_utg000010g0023291/Marpal_utg000010g0023391/Marpal_utg000010g0023411/Marpal_utg000010g0023421/Marpal_utg000010g0023451	5	NO
IPR023213	Chloramphenicol acetyltransferase-like domain superfamily	5/146	38/11594	0.00154372	Marpal_utg000012g0030551/Marpal_utg000018g0048281/Marpal_utg000018g0048311/Marpal_utg000071g0120851/Marpal_utg000079g0131211	5	NO
IPR017441	Protein kinase, ATP binding site	10/146	204/11594	0.00341559	Marpal_utg000004g0008321/Marpal_utg000018g0051221/Marpal_utg000058g0099751/Marpal_utg000061g0103181/Marpal_utg000075g0125571/Marpal_utg000110g0156141/Marpal_utg000112g0157971/Marpal_utg000151g0180231/Marpal_utg000151g0180261/Marpal_utg000151g0180271	10	YES
IPR042197	Apoptotic protease-activating factors, helical domain	4/146	26/11594	0.00366401	Marpal_utg000010g0025261/Marpal_utg000035g0070101/Marpal_utg000044g0081221/Marpal_utg000156g0182561	4	NO
IPR002182	NB-ARC	4/146	35/11594	0.011019	Marpal_utg000008g0018631/Marpal_utg000010g0025261/Marpal_utg000044g0081221/Marpal_utg000156g0182561	4	NO
IPR033905	Secretory peroxidase	6/146	119/11594	0.0425873	Marpal_utg000024g0059531/Marpal_utg000032g0066861/Marpal_utg000077g0126681/Marpal_utg000082g0134981/Marpal_utg000098g0148501/Marpal_utg000125g0168611	6	YES
IPR003591	Leucine-rich repeat, typical subtype	6/146	120/11594	0.0425873	Marpal_utg000041g0079281/Marpal_utg000044g0081221/Marpal_utg000058g0099241/Marpal_utg000090g0142411/Marpal_utg000139g0173961/Marpal_utg000150g0179781	6	NO
IPR001245	Serine-threonine/tyrosine-protein kinase, catalytic domain	6/146	126/11594	0.0511714	Marpal_utg000015g0038181/Marpal_utg000024g0059741/Marpal_utg000061g0103181/Marpal_utg000075g0125571/Marpal_utg000090g0142411/Marpal_utg000110g0156141	6
IPR024788	Malectin-like domain	3/146	30/11594	0.0569837	Marpal_utg000024g0059741/Marpal_utg000110g0156141/Marpal_utg000112g0157971	3
IPR016283	Glycoside hydrolase, family 19	2/146	10/11594	0.0569837	Marpal_utg000050g0088311/Marpal_utg000067g0111771	2
IPR005922	Phenylalanine ammonia-lyase	2/146	10/11594	0.0569837	Marpal_utg000008g0018201/Marpal_utg000010g0023441	2
IPR013210	Leucine-rich repeat-containing N-terminal, plant-type	5/146	98/11594	0.0602866	Marpal_utg000051g0090221/Marpal_utg000058g0099241/Marpal_utg000077g0126671/Marpal_utg000150g0179781/Marpal_utg000156g0182391	5
IPR027949	Petal formation-expressed	2/146	11/11594	0.0602866	Marpal_utg000035g0071011/Marpal_utg000101g0150421	2
IPR023144	Phenylalanine ammonia-lyase, shielding domain superfamily	2/146	11/11594	0.0602866	Marpal_utg000008g0018201/Marpal_utg000010g0023441	2
IPR029058	Alpha/Beta hydrolase fold	8/146	230/11594	0.0602866	Marpal_utg000010g0025251/Marpal_utg000010g0025261/Marpal_utg000025g0060911/Marpal_utg000044g0081221/Marpal_utg000083g0135531/Marpal_utg000140g0175051/Marpal_utg000156g0182561/Marpal_utg000184g0200461	8
IPR032465	2-amino-3-carboxymuconate-6-semialdehyde decarboxylase	2/146	12/11594	0.0602866	Marpal_utg000065g0108501/Marpal_utg000065g0108511	2
IPR006153	Cation/H+ exchanger	2/146	12/11594	0.0602866	Marpal_utg000024g0059941/Marpal_utg000040g0075491	2
IPR019825	Legume lectin, beta chain, Mn/Ca-binding site	2/146	12/11594	0.0602866	Marpal_utg000004g0008321/Marpal_utg000058g0099751	2
IPR008266	Tyrosine-protein kinase, active site	2/146	12/11594	0.0602866	Marpal_utg000058g0099241/Marpal_utg000139g0173961	2
IPR000823	Plant peroxidase	6/146	146/11594	0.0629899	Marpal_utg000024g0059531/Marpal_utg000032g0066861/Marpal_utg000077g0126681/Marpal_utg000082g0134981/Marpal_utg000098g0148501/Marpal_utg000125g0168611	6
IPR001220	Legume lectin domain	3/146	37/11594	0.0642396	Marpal_utg000004g0008321/Marpal_utg000018g0051221/Marpal_utg000058g0099751	3
IPR000726	Glycoside hydrolase, family 19, catalytic	2/146	13/11594	0.0642396	Marpal_utg000050g0088311/Marpal_utg000067g0111771	2
IPR002016	Haem peroxidase	6/146	152/11594	0.0681379	Marpal_utg000024g0059531/Marpal_utg000032g0066861/Marpal_utg000077g0126681/Marpal_utg000082g0134981/Marpal_utg000098g0148501/Marpal_utg000125g0168611	6
IPR024949	Bet v I type allergen	2/146	14/11594	0.0681379	Marpal_utg000155g0182121/Marpal_utg000155g0182171	2
IPR018371	Chitin-binding, type 1, conserved site	2/146	14/11594	0.0681379	Marpal_utg000050g0088311/Marpal_utg000067g0111771	2
IPR010255	Haem peroxidase superfamily	6/146	155/11594	0.0693977	Marpal_utg000024g0059531/Marpal_utg000032g0066861/Marpal_utg000077g0126681/Marpal_utg000082g0134981/Marpal_utg000098g0148501/Marpal_utg000125g0168611	6
IPR024083	Fumarase/histidase, N-terminal	2/146	15/11594	0.0719791	Marpal_utg000008g0018201/Marpal_utg000010g0023441	2
IPR038770	Sodium/solute symporter superfamily	2/146	15/11594	0.0719791	Marpal_utg000024g0059941/Marpal_utg000040g0075491	2
IPR001002	Chitin-binding, type 1	2/146	16/11594	0.0729959	Marpal_utg000050g0088311/Marpal_utg000067g0111771	2
IPR036861	Endochitinase-like superfamily	2/146	16/11594	0.0729959	Marpal_utg000050g0088311/Marpal_utg000067g0111771	2
IPR000490	Glycoside hydrolase family 17	2/146	16/11594	0.0729959	Marpal_utg000089g0140661/Marpal_utg000089g0140671	2
IPR044965	Glycoside hydrolase family 17, plant	2/146	16/11594	0.0729959	Marpal_utg000089g0140661/Marpal_utg000089g0140671	2
IPR001905	Ammonium transporter	2/146	17/11594	0.0729959	Marpal_utg000046g0082221/Marpal_utg000136g0172881	2
IPR001106	Aromatic amino acid lyase	2/146	17/11594	0.0729959	Marpal_utg000008g0018201/Marpal_utg000010g0023441	2
IPR000916	Bet v I/Major latex protein	2/146	17/11594	0.0729959	Marpal_utg000155g0182121/Marpal_utg000155g0182171	2
IPR006094	FAD linked oxidase, N-terminal	2/146	17/11594	0.0729959	Marpal_utg000040g0075901/Marpal_utg000086g0139261	2
IPR045210	PUB protein, U-box domain, plant	2/146	17/11594	0.0729959	Marpal_utg000013g0031911/Marpal_utg000057g0098951	2
IPR045156	Vacuolar protein 8	2/146	17/11594	0.0729959	Marpal_utg000002g0003151/Marpal_utg000018g0050961	2
IPR023346	Lysozyme-like domain superfamily	2/146	18/11594	0.0798214	Marpal_utg000050g0088311/Marpal_utg000067g0111771	2
IPR000225	Armadillo	3/146	50/11594	0.0870682	Marpal_utg000002g0003151/Marpal_utg000013g0031911/Marpal_utg000018g0050961	3
IPR006680	Amidohydrolase-related	2/146	20/11594	0.0870682	Marpal_utg000065g0108501/Marpal_utg000065g0108511	2
IPR024041	Ammonium transporter AmtB-like domain	2/146	20/11594	0.0870682	Marpal_utg000046g0082221/Marpal_utg000136g0172881	2
IPR029020	Ammonium/urea transporter	2/146	20/11594	0.0870682	Marpal_utg000046g0082221/Marpal_utg000136g0172881	2
IPR016166	FAD-binding domain, PCMH-type	2/146	20/11594	0.0870682	Marpal_utg000040g0075901/Marpal_utg000086g0139261	2
IPR008948	L-Aspartase-like	2/146	20/11594	0.0870682	Marpal_utg000008g0018201/Marpal_utg000010g0023441	2
IPR039203	Disease resistance protein, RPW8-like	2/146	21/11594	0.0905972	Marpal_utg000010g0025261/Marpal_utg000044g0081221	2
IPR036318	FAD-binding, type PCMH-like superfamily	2/146	21/11594	0.0905972	Marpal_utg000040g0075901/Marpal_utg000086g0139261	2
IPR016169	FAD-binding, type PCMH, subdomain 2	2/146	21/11594	0.0905972	Marpal_utg000040g0075901/Marpal_utg000086g0139261	2
IPR013320	Concanavalin A-like lectin/glucanase domain superfamily	4/146	94/11594	0.0956063	Marpal_utg000004g0008321/Marpal_utg000018g0051221/Marpal_utg000058g0099751/Marpal_utg000064g0106641	4
IPR011042	Six-bladed beta-propeller, TolB-like	2/146	22/11594	0.0956063	Marpal_utg000018g0048441/Marpal_utg000060g0102151	2
IPR013057	Amino acid transporter, transmembrane domain	2/146	25/11594	0.115489	Marpal_utg000073g0122081/Marpal_utg000090g0142141	2
IPR032466	Metal-dependent hydrolase	2/146	25/11594	0.115489	Marpal_utg000065g0108501/Marpal_utg000065g0108511	2
IPR022739	Polyphenol oxidase, central domain	2/146	25/11594	0.115489	Marpal_utg000003g0005131/Marpal_utg000017g0042951	2
IPR019793	Peroxidases heam-ligand binding site	4/146	103/11594	0.119158	Marpal_utg000024g0059531/Marpal_utg000032g0066861/Marpal_utg000077g0126681/Marpal_utg000098g0148501	4
IPR002227	Tyrosinase copper-binding domain	2/146	29/11594	0.14672	Marpal_utg000003g0005131/Marpal_utg000017g0042951	2
IPR008922	Di-copper centre-containing domain superfamily	2/146	31/11594	0.162878	Marpal_utg000003g0005131/Marpal_utg000017g0042951	2
IPR003613	U-box domain	2/146	36/11594	0.208846	Marpal_utg000013g0031911/Marpal_utg000057g0098951	2
IPR013525	ABC-2 type transporter, transmembrane domain	2/146	43/11594	0.278936	Marpal_utg000066g0108551/Marpal_utg000077g0126781	2
IPR011761	ATP-grasp fold	1/146	10/11594	0.294024	Marpal_utg000018g0048911	1
IPR014746	Glutamine synthetase/guanido kinase, catalytic domain	1/146	10/11594	0.294024	Marpal_utg000061g0105041	1
IPR001579	Glycosyl hydrolases family 18 (GH18) active site	1/146	10/11594	0.294024	Marpal_utg000018g0051611	1
IPR001246	Lipoxygenase, plant	1/146	10/11594	0.294024	Marpal_utg000018g0046771	1
IPR007612	LURP-one-related	1/146	10/11594	0.294024	Marpal_utg000013g0034881	1
IPR038595	LURP-one-related superfamily	1/146	10/11594	0.294024	Marpal_utg000013g0034881	1
IPR017853	Glycoside hydrolase superfamily	3/146	96/11594	0.294024	Marpal_utg000018g0051611/Marpal_utg000089g0140661/Marpal_utg000089g0140671	3
IPR034003	ATP-binding cassette transporter, PDR-like subfamily G, domain 2	1/146	11/11594	0.294024	Marpal_utg000066g0108551	1
IPR000089	Biotin/lipoyl attachment	1/146	11/11594	0.294024	Marpal_utg000018g0048911	1
IPR016167	FAD-binding, type PCMH, subdomain 1	1/146	11/11594	0.294024	Marpal_utg000040g0075901	1
IPR004864	Late embryogenesis abundant protein, LEA_2 subgroup	1/146	11/11594	0.294024	Marpal_utg000005g0011771	1
IPR027433	Lipoxygenase, domain 3	1/146	11/11594	0.294024	Marpal_utg000018g0046771	1
IPR006461	PLAC8 motif-containing protein	1/146	11/11594	0.294024	Marpal_utg000051g0091181	1
IPR013581	Plant PDR ABC transporter associated	1/146	11/11594	0.294024	Marpal_utg000066g0108551	1
IPR023393	START-like domain superfamily	2/146	50/11594	0.294024	Marpal_utg000155g0182121/Marpal_utg000155g0182171	2
IPR025110	AMP-binding enzyme, C-terminal domain	1/146	12/11594	0.305542	Marpal_utg000054g0094891	1
IPR004158	Protein of unknown function DUF247, plant	1/146	12/11594	0.305542	Marpal_utg000053g0094121	1
IPR011053	Single hybrid motif	1/146	12/11594	0.305542	Marpal_utg000018g0048911	1
IPR017972	Cytochrome P450, conserved site	3/146	104/11594	0.305542	Marpal_utg000001g0000071/Marpal_utg000040g0077111/Marpal_utg000117g0162791	3
IPR034733	Acetyl-coenzyme A carboxylase carboxyl transferase subunit beta	1/146	13/11594	0.305542	Marpal_utg000018g0048911	1
IPR001199	Cytochrome b5-like heme/steroid binding domain	1/146	13/11594	0.305542	Marpal_utg000010g0023551	1
IPR036400	Cytochrome b5-like heme/steroid binding domain superfamily	1/146	13/11594	0.305542	Marpal_utg000010g0023551	1
IPR001223	Glycoside hydrolase family 18, catalytic domain	1/146	13/11594	0.305542	Marpal_utg000018g0051611	1
IPR045262	Sugar transport protein STP/Polyol transporter PLT, plant	1/146	13/11594	0.305542	Marpal_utg000005g0010631	1
IPR025659	Tubby-like, C-terminal	1/146	13/11594	0.305542	Marpal_utg000013g0034881	1
IPR008972	Cupredoxin	2/146	56/11594	0.311733	Marpal_utg000019g0053401/Marpal_utg000077g0128811	2
IPR011762	Acetyl-coenzyme A carboxyltransferase, N-terminal	1/146	14/11594	0.316006	Marpal_utg000018g0048911	1
IPR012674	Calycin	1/146	15/11594	0.316006	Marpal_utg000005g0012701	1
IPR029069	HotDog domain superfamily	1/146	15/11594	0.316006	Marpal_utg000126g0169021	1
IPR036226	Lipoxigenase, C-terminal domain superfamily	1/146	15/11594	0.316006	Marpal_utg000018g0046771	1
IPR013819	Lipoxygenase, C-terminal	1/146	15/11594	0.316006	Marpal_utg000018g0046771	1
IPR015655	Protein phosphatase 2C family	1/146	15/11594	0.316006	Marpal_utg000142g0176781	1
IPR011989	Armadillo-like helical	4/146	176/11594	0.316006	Marpal_utg000002g0003151/Marpal_utg000013g0031911/Marpal_utg000018g0050961/Marpal_utg000057g0098951	4
IPR002401	Cytochrome P450, E-class, group I	3/146	117/11594	0.316006	Marpal_utg000001g0000071/Marpal_utg000040g0077111/Marpal_utg000117g0162791	3
IPR034294	Aquaporin transporter	1/146	16/11594	0.316006	Marpal_utg000077g0127811	1
IPR000907	Lipoxygenase	1/146	16/11594	0.316006	Marpal_utg000018g0046771	1
IPR001204	Phosphate transporter	1/146	16/11594	0.316006	Marpal_utg000034g0068921	1
IPR002035	von Willebrand factor, type A	1/146	16/11594	0.316006	Marpal_utg000128g0170321	1
IPR002912	ACT domain	1/146	17/11594	0.316006	Marpal_utg000109g0155691	1
IPR045851	AMP-binding enzyme, C-terminal domain superfamily	1/146	17/11594	0.316006	Marpal_utg000054g0094891	1
IPR023753	FAD/NAD(P)-binding domain	1/146	17/11594	0.316006	Marpal_utg000058g0100481	1
IPR002123	Phospholipid/glycerol acyltransferase	1/146	17/11594	0.316006	Marpal_utg000108g0154471	1
IPR017938	Riboflavin synthase-like beta-barrel	1/146	17/11594	0.316006	Marpal_utg000052g0093311	1
IPR011054	Rudiment single hybrid motif	1/146	17/11594	0.316006	Marpal_utg000018g0048911	1
IPR002110	Ankyrin repeat	2/146	65/11594	0.316006	Marpal_utg000012g0031311/Marpal_utg000026g0061171	2
IPR045865	ACT-like domain	1/146	18/11594	0.316006	Marpal_utg000109g0155691	1
IPR020845	AMP-binding, conserved site	1/146	18/11594	0.316006	Marpal_utg000054g0094891	1
IPR029062	Class I glutamine amidotransferase-like	1/146	18/11594	0.316006	Marpal_utg000075g0124631	1
IPR000425	Major intrinsic protein	1/146	18/11594	0.316006	Marpal_utg000077g0127811	1
IPR045087	Multicopper oxidase	1/146	18/11594	0.316006	Marpal_utg000077g0128811	1
IPR011706	Multicopper oxidase, C-terminal	1/146	18/11594	0.316006	Marpal_utg000077g0128811	1
IPR001024	PLAT/LH2 domain	1/146	18/11594	0.316006	Marpal_utg000018g0046771	1
IPR005829	Sugar transporter, conserved site	1/146	18/11594	0.316006	Marpal_utg000005g0010631	1
IPR017927	FAD-binding domain, ferredoxin reductase-type	1/146	19/11594	0.316006	Marpal_utg000052g0093311	1
IPR001932	PPM-type phosphatase-like domain	1/146	19/11594	0.316006	Marpal_utg000142g0176781	1
IPR036770	Ankyrin repeat-containing domain superfamily	2/146	69/11594	0.316006	Marpal_utg000012g0031311/Marpal_utg000026g0061171	2
IPR029044	Nucleotide-diphospho-sugar transferases	2/146	69/11594	0.316006	Marpal_utg000012g0027001/Marpal_utg000017g0044371	2
IPR036259	MFS transporter superfamily	3/146	128/11594	0.316006	Marpal_utg000005g0010631/Marpal_utg000054g0095251/Marpal_utg000084g0137631	3
IPR042099	ANL, N-terminal domain	1/146	20/11594	0.316006	Marpal_utg000054g0094891	1
IPR023271	Aquaporin-like	1/146	20/11594	0.316006	Marpal_utg000077g0127811	1
IPR039261	Ferredoxin-NADP reductase (FNR), nucleotide-binding domain	1/146	20/11594	0.316006	Marpal_utg000052g0093311	1
IPR036392	PLAT/LH2 domain superfamily	1/146	20/11594	0.316006	Marpal_utg000018g0046771	1
IPR036457	PPM-type phosphatase-like domain superfamily	1/146	20/11594	0.316006	Marpal_utg000142g0176781	1
IPR003663	Sugar/inositol transporter	1/146	20/11594	0.316006	Marpal_utg000005g0010631	1
IPR005202	Transcription factor GRAS	1/146	20/11594	0.316006	Marpal_utg000098g0147811	1
IPR043926	ABC transporter family G domain	1/146	21/11594	0.324962	Marpal_utg000066g0108551	1
IPR000873	AMP-dependent synthetase/ligase domain	1/146	21/11594	0.324962	Marpal_utg000054g0094891	1
IPR001128	Cytochrome P450	3/146	134/11594	0.328927	Marpal_utg000001g0000071/Marpal_utg000040g0077111/Marpal_utg000117g0162791	3
IPR006766	Protein EXORDIUM-like	1/146	22/11594	0.33349	Marpal_utg000040g0076551	1
IPR036396	Cytochrome P450 superfamily	3/146	139/11594	0.347107	Marpal_utg000001g0000071/Marpal_utg000040g0077111/Marpal_utg000117g0162791	3
IPR045181	Heavy metal binding protein HIPP-like	1/146	24/11594	0.354334	Marpal_utg000033g0067621	1
IPR036465	von Willebrand factor A-like domain superfamily	1/146	27/11594	0.388779	Marpal_utg000128g0170321	1
IPR001480	Bulb-type lectin domain	1/146	28/11594	0.397969	Marpal_utg000089g0140671	1
IPR006553	Leucine-rich repeat, cysteine-containing subtype	1/146	29/11594	0.401269	Marpal_utg000017g0041861	1
IPR005828	Major facilitator, sugar transporter-like	1/146	29/11594	0.401269	Marpal_utg000005g0010631	1
IPR016455	Xyloglucan endotransglucosylase/hydrolase	1/146	29/11594	0.401269	Marpal_utg000064g0106641	1
IPR016024	Armadillo-type fold	4/146	225/11594	0.407044	Marpal_utg000002g0003151/Marpal_utg000013g0031911/Marpal_utg000018g0050961/Marpal_utg000057g0098951	4
IPR002921	Fungal lipase-like domain	1/146	30/11594	0.407044	Marpal_utg000025g0060911	1
IPR006121	Heavy metal-associated domain, HMA	1/146	31/11594	0.415312	Marpal_utg000033g0067621	1
IPR013083	Zinc finger, RING/FYVE/PHD-type	4/146	230/11594	0.417491	Marpal_utg000012g0027001/Marpal_utg000013g0031911/Marpal_utg000026g0061171/Marpal_utg000057g0098951	4
IPR008263	Glycoside hydrolase, family 16, active site	1/146	32/11594	0.417725	Marpal_utg000064g0106641	1
IPR011701	Major facilitator superfamily	1/146	32/11594	0.417725	Marpal_utg000084g0137631	1
IPR044859	Allene oxide cyclase/Dirigent protein	1/146	33/11594	0.4193	Marpal_utg000003g0005711	1
IPR036163	Heavy metal-associated domain superfamily	1/146	33/11594	0.4193	Marpal_utg000033g0067621	1
IPR004265	Dirigent protein	1/146	34/11594	0.4193	Marpal_utg000003g0005711	1
IPR036638	Helix-loop-helix DNA-binding domain superfamily	1/146	34/11594	0.4193	Marpal_utg000013g0034321	1
IPR039391	Phytocyanin-like	1/146	34/11594	0.4193	Marpal_utg000019g0053401	1
IPR003245	Phytocyanin domain	1/146	34/11594	0.4193	Marpal_utg000019g0053401	1
IPR019794	Peroxidase, active site	2/146	98/11594	0.4193	Marpal_utg000098g0148501/Marpal_utg000125g0168611	2
IPR011598	Myc-type, basic helix-loop-helix (bHLH) domain	1/146	35/11594	0.426335	Marpal_utg000013g0034321	1
IPR010713	Xyloglucan endo-transglycosylase, C-terminal	1/146	36/11594	0.433239	Marpal_utg000064g0106641	1
IPR036426	Bulb-type lectin domain superfamily	1/146	38/11594	0.449211	Marpal_utg000089g0140671	1
IPR003439	ABC transporter-like, ATP-binding domain	2/146	108/11594	0.458858	Marpal_utg000066g0108551/Marpal_utg000077g0126781	2
IPR044791	Beta-glucanase/XTH	1/146	40/11594	0.458858	Marpal_utg000064g0106641	1
IPR026992	Non-haem dioxygenase N-terminal domain	1/146	40/11594	0.458858	Marpal_utg000060g0102791	1
IPR000757	Glycoside hydrolase family 16	1/146	41/11594	0.464788	Marpal_utg000064g0106641	1
IPR044861	Isopenicillin N synthase-like, Fe(2+) 2OG dioxygenase domain	1/146	42/11594	0.470538	Marpal_utg000060g0102791	1
IPR005123	Oxoglutarate/iron-dependent dioxygenase	1/146	49/11594	0.524299	Marpal_utg000060g0102791	1
IPR027443	Isopenicillin N synthase-like superfamily	1/146	50/11594	0.528607	Marpal_utg000060g0102791	1
IPR003593	AAA+ ATPase domain	3/146	203/11594	0.528607	Marpal_utg000008g0018631/Marpal_utg000066g0108551/Marpal_utg000077g0126781	3
IPR018247	EF-Hand 1, calcium-binding site	1/146	52/11594	0.537402	Marpal_utg000075g0125581	1
IPR001623	DnaJ domain	1/146	53/11594	0.541482	Marpal_utg000195g0202381	1
IPR001810	F-box domain	2/146	131/11594	0.542183	Marpal_utg000017g0041861/Marpal_utg000034g0069321	2
IPR036869	Chaperone J-domain superfamily	1/146	57/11594	0.559659	Marpal_utg000195g0202381	1
IPR020846	Major facilitator superfamily domain	1/146	57/11594	0.559659	Marpal_utg000005g0010631	1
IPR036047	F-box-like domain superfamily	2/146	140/11594	0.571221	Marpal_utg000017g0041861/Marpal_utg000034g0069321	2
IPR002048	EF-hand domain	1/146	64/11594	0.59771	Marpal_utg000075g0125581	1
IPR029045	ClpP/crotonase-like domain superfamily	1/146	65/11594	0.600328	Marpal_utg000018g0048911	1
IPR013785	Aldolase-type TIM barrel	1/146	67/11594	0.608655	Marpal_utg000150g0179671	1
IPR011992	EF-hand domain pair	1/146	71/11594	0.627657	Marpal_utg000075g0125581	1
IPR017871	ABC transporter-like, conserved site	1/146	76/11594	0.650476	Marpal_utg000077g0126781	1
IPR036188	FAD/NAD(P)-binding domain superfamily	1/146	80/11594	0.666651	Marpal_utg000058g0100481	1
IPR001929	Germin	1/146	91/11594	0.712182	Marpal_utg000012g0027491	1
IPR006045	Cupin 1	1/146	93/11594	0.716476	Marpal_utg000012g0027491	1
IPR011051	RmlC-like cupin domain superfamily	1/146	106/11594	0.760746	Marpal_utg000012g0027491	1
IPR036412	HAD-like superfamily	1/146	111/11594	0.768896	Marpal_utg000108g0154471	1
IPR023214	HAD superfamily	1/146	111/11594	0.768896	Marpal_utg000108g0154471	1
IPR014710	RmlC-like jelly roll fold	1/146	117/11594	0.782962	Marpal_utg000012g0027491	1
IPR001841	Zinc finger, RING-type	1/146	126/11594	0.803459	Marpal_utg000026g0061171	1
IPR036291	NAD(P)-binding domain superfamily	1/146	199/11594	0.921432	Marpal_utg000085g0138231	1

## Sheet: InterPro_enrichment_CO7_down
Term ID	Description	Observed Gene Ratio	Expected Gene Ratio	p.adjusted.value	Gene ID	Count
IPR000685	Ribulose bisphosphate carboxylase, large subunit, C-terminal	2/11	16/11594	0.000844985	Marpal_utg000219g0203431/Marpal_utg000224g0204901	2
IPR036376	Ribulose bisphosphate carboxylase, large subunit, C-terminal domain superfamily	2/11	16/11594	0.000844985	Marpal_utg000219g0203431/Marpal_utg000224g0204901	2
IPR033966	RuBisCO	2/11	16/11594	0.000844985	Marpal_utg000219g0203431/Marpal_utg000224g0204901	2
IPR004360	Glyoxalase/fosfomycin resistance/dioxygenase domain	1/11	13/11594	0.0332191	Marpal_utg000013g0032821	1
IPR020878	Ribulose bisphosphate carboxylase, large chain, active site	1/11	13/11594	0.0332191	Marpal_utg000224g0204901	1
IPR017443	Ribulose bisphosphate carboxylase, large subunit, ferrodoxin-like N-terminal	1/11	13/11594	0.0332191	Marpal_utg000224g0204901	1
IPR036422	RuBisCO large subunit, N-terminal domain superfamily	1/11	13/11594	0.0332191	Marpal_utg000224g0204901	1
IPR037523	Vicinal oxygen chelate (VOC) domain	1/11	14/11594	0.0332191	Marpal_utg000013g0032821	1
IPR044900	Photosystem II CP43 reaction centre protein superfamily	1/11	15/11594	0.0332191	Marpal_utg000218g0202971	1
IPR018215	ClpP, Ser active site	1/11	17/11594	0.0332191	Marpal_utg000171g0192521	1
IPR029068	Glyoxalase/Bleomycin resistance protein/Dihydroxybiphenyl dioxygenase	1/11	18/11594	0.0332191	Marpal_utg000013g0032821	1
IPR029061	Thiamin diphosphate-binding fold	1/11	18/11594	0.0332191	Marpal_utg000079g0131921	1
IPR001763	Rhodanese-like domain	1/11	19/11594	0.0332191	Marpal_utg000002g0001321	1
IPR036873	Rhodanese-like domain superfamily	1/11	19/11594	0.0332191	Marpal_utg000002g0001321	1
IPR001907	ATP-dependent Clp protease proteolytic subunit	1/11	25/11594	0.0406902	Marpal_utg000171g0192521	1
IPR002067	Mitochondrial carrier protein	1/11	31/11594	0.0435195	Marpal_utg000103g0151271	1
IPR000484	Photosynthetic reaction centre, L/M	1/11	33/11594	0.0435195	Marpal_utg000218g0202971	1
IPR023562	Clp protease proteolytic subunit /Translocation-enhancing protein TepA	1/11	34/11594	0.0435195	Marpal_utg000171g0192521	1
IPR036854	Photosystem II protein D1/D2 superfamily	1/11	34/11594	0.0435195	Marpal_utg000218g0202971	1
IPR000932	Photosystem antenna protein-like	1/11	39/11594	0.0450682	Marpal_utg000218g0202971	1
IPR036001	Photosystem antenna protein-like superfamily	1/11	39/11594	0.0450682	Marpal_utg000218g0202971	1
IPR023395	Mitochondrial carrier domain superfamily	1/11	50/11594	0.0525066	Marpal_utg000103g0151271	1
IPR018108	Mitochondrial substrate/solute carrier	1/11	50/11594	0.0525066	Marpal_utg000103g0151271	1
IPR029045	ClpP/crotonase-like domain superfamily	1/11	65/11594	0.0649946	Marpal_utg000171g0192521	1
IPR011051	RmlC-like cupin domain superfamily	1/11	106/11594	0.0999807	Marpal_utg000011g0026871	1
IPR014710	RmlC-like jelly roll fold	1/11	117/11594	0.105614	Marpal_utg000011g0026871	1

## Sheet: InterPro_enrichment_CO4_up
Term ID	Description	Observed Gene Ratio	Expected Gene Ratio	p.adjusted.value	Gene ID	Count
IPR032675	Leucine-rich repeat domain superfamily	8/32	332/11594	0.000119867	Marpal_utg000112g0157971/Marpal_utg000061g0103181/Marpal_utg000017g0041861/Marpal_utg000090g0142411/Marpal_utg000051g0090221/Marpal_utg000151g0180271/Marpal_utg000156g0182391/Marpal_utg000077g0126671	8
IPR001611	Leucine-rich repeat	6/32	229/11594	0.000819449	Marpal_utg000061g0103181/Marpal_utg000090g0142411/Marpal_utg000051g0090221/Marpal_utg000151g0180271/Marpal_utg000156g0182391/Marpal_utg000077g0126671	6
IPR008271	Serine/threonine-protein kinase, active site	6/32	271/11594	0.00139738	Marpal_utg000109g0155731/Marpal_utg000112g0157971/Marpal_utg000061g0103181/Marpal_utg000090g0142411/Marpal_utg000151g0180271/Marpal_utg000058g0099751	6
IPR000719	Protein kinase domain	6/32	366/11594	0.00478776	Marpal_utg000109g0155731/Marpal_utg000112g0157971/Marpal_utg000061g0103181/Marpal_utg000090g0142411/Marpal_utg000151g0180271/Marpal_utg000058g0099751	6
IPR032465	2-amino-3-carboxymuconate-6-semialdehyde decarboxylase	2/32	12/11594	0.00478776	Marpal_utg000065g0108511/Marpal_utg000065g0108501	2
IPR011009	Protein kinase-like domain superfamily	6/32	399/11594	0.00564904	Marpal_utg000109g0155731/Marpal_utg000112g0157971/Marpal_utg000061g0103181/Marpal_utg000090g0142411/Marpal_utg000151g0180271/Marpal_utg000058g0099751	6
IPR006680	Amidohydrolase-related	2/32	20/11594	0.00971016	Marpal_utg000065g0108511/Marpal_utg000065g0108501	2
IPR032466	Metal-dependent hydrolase	2/32	25/11594	0.0121579	Marpal_utg000065g0108511/Marpal_utg000065g0108501	2
IPR017441	Protein kinase, ATP binding site	4/32	204/11594	0.0121579	Marpal_utg000112g0157971/Marpal_utg000061g0103181/Marpal_utg000151g0180271/Marpal_utg000058g0099751	4
IPR013210	Leucine-rich repeat-containing N-terminal, plant-type	3/32	98/11594	0.0121579	Marpal_utg000051g0090221/Marpal_utg000156g0182391/Marpal_utg000077g0126671	3
IPR019793	Peroxidases heam-ligand binding site	3/32	103/11594	0.0127321	Marpal_utg000098g0148501/Marpal_utg000024g0059531/Marpal_utg000077g0126681	3
IPR033905	Secretory peroxidase	3/32	119/11594	0.0175389	Marpal_utg000098g0148501/Marpal_utg000024g0059531/Marpal_utg000077g0126681	3
IPR000823	Plant peroxidase	3/32	146/11594	0.0285667	Marpal_utg000098g0148501/Marpal_utg000024g0059531/Marpal_utg000077g0126681	3
IPR002016	Haem peroxidase	3/32	152/11594	0.0291675	Marpal_utg000098g0148501/Marpal_utg000024g0059531/Marpal_utg000077g0126681	3
IPR010255	Haem peroxidase superfamily	3/32	155/11594	0.0291675	Marpal_utg000098g0148501/Marpal_utg000024g0059531/Marpal_utg000077g0126681	3
IPR003657	WRKY domain	1/32	10/11594	0.0757518	Marpal_utg000008g0017791	1
IPR036576	WRKY domain superfamily	1/32	10/11594	0.0757518	Marpal_utg000008g0017791	1
IPR044810	WRKY transcription factor, plant	1/32	10/11594	0.0757518	Marpal_utg000008g0017791	1
IPR027949	Petal formation-expressed	1/32	11/11594	0.0777087	Marpal_utg000035g0071011	1
IPR019825	Legume lectin, beta chain, Mn/Ca-binding site	1/32	12/11594	0.0777087	Marpal_utg000058g0099751	1
IPR004158	Protein of unknown function DUF247, plant	1/32	12/11594	0.0777087	Marpal_utg000053g0094121	1
IPR012674	Calycin	1/32	15/11594	0.0865715	Marpal_utg000005g0012701	1
IPR000490	Glycoside hydrolase family 17	1/32	16/11594	0.0865715	Marpal_utg000089g0140661	1
IPR044965	Glycoside hydrolase family 17, plant	1/32	16/11594	0.0865715	Marpal_utg000089g0140661	1
IPR002035	von Willebrand factor, type A	1/32	16/11594	0.0865715	Marpal_utg000128g0170321	1
IPR001245	Serine-threonine/tyrosine-protein kinase, catalytic domain	2/32	126/11594	0.0904136	Marpal_utg000061g0103181/Marpal_utg000090g0142411	2
IPR006766	Protein EXORDIUM-like	1/32	22/11594	0.105438	Marpal_utg000040g0076551	1
IPR011042	Six-bladed beta-propeller, TolB-like	1/32	22/11594	0.105438	Marpal_utg000018g0048441	1
IPR036465	von Willebrand factor A-like domain superfamily	1/32	27/11594	0.124113	Marpal_utg000128g0170321	1
IPR006553	Leucine-rich repeat, cysteine-containing subtype	1/32	29/11594	0.128496	Marpal_utg000017g0041861	1
IPR024788	Malectin-like domain	1/32	30/11594	0.128496	Marpal_utg000112g0157971	1
IPR011701	Major facilitator superfamily	1/32	32/11594	0.132078	Marpal_utg000084g0137631	1
IPR039391	Phytocyanin-like	1/32	34/11594	0.132078	Marpal_utg000019g0053401	1
IPR003245	Phytocyanin domain	1/32	34/11594	0.132078	Marpal_utg000019g0053401	1
IPR001220	Legume lectin domain	1/32	37/11594	0.138682	Marpal_utg000058g0099751	1
IPR023213	Chloramphenicol acetyltransferase-like domain superfamily	1/32	38/11594	0.138682	Marpal_utg000018g0048311	1
IPR008972	Cupredoxin	1/32	56/11594	0.194202	Marpal_utg000019g0053401	1
IPR002110	Ankyrin repeat	1/32	65/11594	0.216914	Marpal_utg000012g0031311	1
IPR036770	Ankyrin repeat-containing domain superfamily	1/32	69/11594	0.223192	Marpal_utg000012g0031311	1
IPR013320	Concanavalin A-like lectin/glucanase domain superfamily	1/32	94/11594	0.283507	Marpal_utg000058g0099751	1
IPR017853	Glycoside hydrolase superfamily	1/32	96/11594	0.283507	Marpal_utg000089g0140661	1
IPR019794	Peroxidase, active site	1/32	98/11594	0.283507	Marpal_utg000098g0148501	1
IPR017972	Cytochrome P450, conserved site	1/32	104/11594	0.291609	Marpal_utg000001g0000071	1
IPR002401	Cytochrome P450, E-class, group I	1/32	117/11594	0.315002	Marpal_utg000001g0000071	1
IPR003591	Leucine-rich repeat, typical subtype	1/32	120/11594	0.315002	Marpal_utg000090g0142411	1
IPR036259	MFS transporter superfamily	1/32	128/11594	0.322457	Marpal_utg000084g0137631	1
IPR001810	F-box domain	1/32	131/11594	0.322457	Marpal_utg000017g0041861	1
IPR001128	Cytochrome P450	1/32	134/11594	0.322457	Marpal_utg000001g0000071	1
IPR036396	Cytochrome P450 superfamily	1/32	139/11594	0.322457	Marpal_utg000001g0000071	1
IPR036047	F-box-like domain superfamily	1/32	140/11594	0.322457	Marpal_utg000017g0041861	1
